# Supplementary material for: Differentiation of natural scrub communities of the Cotoneastro-Amelanchieretum group in Central Europe
Source: PLoS One. 2022 Apr 12;17(4):e0266868. doi: 10.1371/journal.pone.0266868 (PMC9004749; doi:10.1371/journal.pone.0266868)
Supplement: S2 Appendix — (XLSX) [file pone.0266868.s002.xlsx]

## Sheet: Literature data
Differentiation of natural scrub communities of Cotoneastro-Amelanchieretum group
in Central Europe
Świerkosz K., Reczyńska K.
Appendix S2
Relevés obtained form literature sources
		5000	5001	5002	5003	5004	5005	5006	5007	5008	5009	5010	5011	5012	5013	5014	5015	5016	5017	5018	5019	5020	5021	5022	5023	5024	5025	5026	5027	5028	5029	5030	5031	5032	5033	5034	5035	5036	5037	5038	5039	5040	5041	5042	5043	5044	5045	5046	5047
Anthericum ramosum	6	2	2	2	3	4	4	4	4	.	.	.	.	.	.	.	.	1	1	.	+	.	.	.	1	.	1	.	.	.	.	.	.	.	.	.	.	.	.	.	.	.	.	.	.	.	.	.	.
Aster amellus	6	+	.	.	1	1	1	.	+	.	.	.	.	.	.	.	.	.	.	.	.	.	.	.	.	.	.	.	.	.	.	.	.	.	.	.	.	.	.	.	.	.	.	.	.	.	.	.	.
Berberis vulgaris	5	2	2	2	1	1	2	2	1	.	.	.	.	.	.	.	.	r	+	.	+	.	.	.	.	.	.	.	.	.	.	+	+	.	.	+	.	.	.	.	.	.	.	.	.	.	.	.	.
Brachypodium pinnatum	6	3	.	.	1	1	.	2	2	.	.	.	.	.	.	.	+	+	.	.	.	.	.	.	.	+	.	+	.	.	+	r	+	.	.	1	.	1	+	.	.	.	.	.	.	.	.	.	.
Carex digitata	6	+	+	.	+	1	1	+	.	.	.	.	.	.	.	.	.	.	.	.	.	.	.	.	.	.	.	.	.	.	.	.	.	.	.	.	.	.	.	.	.	.	.	.	.	.	.	.	.
Carlina acaulis	6	1	.	.	+	1	+	.	1	.	.	.	.	.	.	+	.	.	.	.	.	.	.	.	.	.	.	.	.	.	.	.	.	.	.	.	.	.	.	.	.	.	.	.	.	.	.	.	.
Cephalanthera rubra	6	+	+	.	.	.	+	+	+	.	.	.	.	.	.	.	.	.	.	.	.	.	.	.	.	.	.	.	.	.	.	.	.	.	.	.	.	.	.	.	.	.	.	.	.	.	.	.	.
Cirsium acaule	6	3	3	2	3	2	3	2	2	.	.	.	.	.	.	.	.	.	.	.	.	.	.	+	+	.	+	.	.	r	+	.	.	.	.	.	.	.	.	.	.	.	.	.	.	.	.	.	.
Cornus sanguinea	5	1	1	1	.	.	.	1	.	.	.	.	.	.	.	1	.	+	+	+	+	.	.	2	+	1	+	+	+	.	+	.	.	.	.	.	.	.	.	.	.	1	+	.	.	+	+	3	.
Cotoneaster integerrimus	5	2	2	2	2	2	1	2	2	.	.	.	.	.	.	+	.	.	+	1	4	3	3	2	2	3	3	3	4	5	4	2	2	3	3	4	2	1	2	2	3	.	1	1	2	2	3	1	3
Daphne mezereum	5	+	.	.	.	.	.	.	.	.	.	.	.	.	.	.	.	.	.	.	.	.	.	.	.	.	.	.	.	.	.	.	.	.	.	.	.	.	.	.	.	.	.	.	.	.	.	.	.
Euphorbia cyparissias	6	2	2	2	2	2	2	2	2	.	.	.	.	.	.	2	1	+	.	.	+	r	r	+	+	.	+	1	+	.	+	r	1	.	+	+	+	+	+	.	+	1	+	+	+	+	+	1	.
Fagus sylvatica	5	2	2	2	2	1	1	2	.	.	.	.	.	.	.	.	.	.	.	.	.	.	.	.	.	.	.	.	.	.	.	.	.	.	.	.	.	.	.	.	.	.	.	.	.	.	.	.	.
Fragaria viridis	6	2	2	2	2	2	.	2	2	.	.	.	.	.	.	.	.	.	.	.	.	.	.	.	.	.	.	.	.	.	.	.	.	.	.	.	.	.	.	.	.	.	.	.	.	.	.	.	.
Frangula alnus	5	2	.	.	.	.	.	1	2	.	.	.	.	.	.	+	.	.	+	+	.	.	.	.	.	.	.	.	.	.	.	.	.	.	.	.	.	.	.	.	.	.	.	.	.	.	.	.	.
Gymnadenia conopsea	6	+	.	.	1	+	+	+	+	.	.	.	.	.	.	.	.	.	.	.	.	.	.	.	.	.	.	.	.	.	.	.	.	.	.	.	.	.	.	.	.	.	.	.	.	.	.	.	.
Hieracium murorum	6	1	.	.	.	.	.	+	.	.	.	.	.	.	.	.	.	.	.	.	.	.	.	.	.	.	.	.	.	.	.	.	.	.	.	.	.	.	.	.	.	.	.	.	.	+	.	.	.
Hippocrepis comosa	6	1	+	1	.	2	2	.	2	.	.	.	.	.	.	.	.	.	.	.	.	.	.	.	.	.	.	.	.	.	.	.	.	.	.	.	.	.	.	.	.	.	.	.	.	.	.	.	.
Hylocomium splendens	9	3	3	2	1	.	.	.	.	.	.	.	.	.	.	.	.	.	.	.	.	.	.	.	.	.	.	.	.	.	.	.	.	.	.	.	.	.	.	.	.	.	.	.	.	.	.	.	.
Hypericum perforatum	6	+	.	+	+	1	.	.	.	.	.	.	.	+	.	.	.	+	.	.	.	+	.	.	.	.	+	1	.	.	+	.	.	.	.	.	.	.	.	.	.	.	+	+	.	r	.	.	.
Juniperus communis	5	3	2	2	3	3	2	3	2	.	.	.	.	.	.	.	.	.	.	.	.	.	.	.	+	.	.	.	.	.	.	.	.	.	.	.	.	.	.	.	.	.	+	+	.	r	.	.	.
Lonicera xylosteum	5	+	.	.	.	.	.	.	.	.	.	.	.	.	.	.	.	.	.	.	.	.	.	.	.	.	.	.	.	+	.	.	.	.	.	.	.	.	.	.	.	.	.	.	.	.	.	.	.
Monotropa hypopitys agg.	6	+	.	.	.	.	.	.	.	.	.	.	.	.	.	.	.	.	.	.	.	.	.	.	.	.	.	.	.	.	.	.	.	.	.	.	.	.	.	.	.	.	.	.	.	.	.	.	.
Picea abies	5	2	3	2	1	2	2	.	.	.	.	.	.	.	.	.	.	.	.	.	.	.	.	.	.	.	.	.	.	.	.	.	.	.	.	.	.	.	.	.	.	.	.	.	.	.	.	.	.
Pimpinella saxifraga agg.	6	1	1	1	1	1	1	.	2	.	.	.	.	.	.	+	.	.	.	+	.	.	.	.	.	.	.	.	.	.	.	.	.	.	.	.	.	+	.	.	.	.	.	.	.	.	.	.	.
Pleurozium schreberi	9	2	3	2	.	.	.	.	.	.	.	.	.	.	.	.	.	.	.	.	.	.	.	.	.	.	.	.	.	.	.	.	.	.	.	.	.	.	.	.	.	.	.	.	.	.	.	.	.
Primula veris	6	+	+	+	+	.	.	.	.	.	.	.	.	.	.	.	.	.	.	.	.	.	.	.	.	.	.	.	.	.	.	.	.	.	.	.	.	.	.	.	.	.	.	.	.	.	.	.	.
Prunella grandiflora	6	1	.	.	.	.	.	+	.	.	.	.	.	.	.	.	.	.	.	.	.	.	.	.	.	.	.	.	.	.	.	.	.	.	.	.	.	.	.	.	.	.	.	.	.	.	.	.	.
Prunus spinosa	5	1	1	1	2	2	.	2	2	.	.	.	.	.	.	.	.	.	.	.	.	.	.	.	.	.	.	.	.	.	.	.	1	.	.	.	.	.	1	.	.	.	+	.	.	+	.	.	.
Rhytidiadelphus triquetrus	9	+	.	.	.	.	.	.	.	.	.	.	.	.	.	.	.	.	.	.	.	.	.	.	.	.	.	.	.	.	.	.	.	.	.	.	.	.	.	.	.	.	.	.	.	.	.	.	.
Rosa canina agg.	5	1	1	1	1	.	.	1	1	.	.	.	.	.	.	+	r	+	.	.	+	1	+	.	.	+	.	.	+	.	.	+	+	+	+	1	+	.	+	.	.	2	1	+	+	+	+	+	.
Sanguisorba minor	6	1	1	2	2	2	1	2	2	.	.	.	.	.	.	+	.	+	.	.	.	.	.	.	.	.	.	.	.	.	.	.	.	.	.	.	.	.	.	.	.	.	.	.	.	r	.	.	.
Scabiosa columbaria	6	+	1	1	.	1	1	1	+	.	.	.	.	.	.	.	.	.	.	1	.	.	.	.	.	.	.	.	.	.	.	.	.	.	.	.	.	.	.	.	.	.	.	.	.	.	.	.	.
Sorbus aria agg.	5	2	2	2	2	1	2	1	1	.	.	.	.	r	.	.	.	.	.	.	.	.	.	.	.	.	.	.	.	.	.	.	.	.	.	.	.	.	.	.	.	.	.	.	.	.	.	.	.
Sorbus torminalis	3	1	.	.	2	.	2	2	.	.	.	.	.	.	.	.	.	.	.	.	.	.	.	.	.	.	.	.	.	.	.	.	.	.	.	.	.	.	.	.	.	.	.	.	.	.	.	.	.
Teucrium chamaedrys	6	2	1	2	2	3	2	2	3	.	.	.	.	.	.	2	.	1	1	+	.	.	+	.	1	+	+	.	+	1	+	.	.	.	.	.	.	.	.	.	.	.	.	.	.	.	.	.	.
Thymus chamaedrys agg.	6	2	2	1	1	3	2	2	2	.	.	.	.	.	.	.	.	.	.	.	.	.	.	.	.	.	.	.	.	.	.	.	.	.	.	.	.	.	.	.	.	.	.	.	.	.	.	.	.
Valeriana officinalis agg.	6	2	1	.	.	.	+	1	.	.	.	.	.	.	.	.	.	.	.	.	.	.	.	.	.	.	.	.	.	.	.	.	.	.	.	.	.	.	.	.	.	.	.	.	.	.	.	.	.
Viburnum lantana	5	2	1	2	.	.	.	2	2	.	.	.	.	.	.	.	.	.	.	.	.	.	.	.	+	+	.	+	+	+	+	.	.	.	.	.	.	.	.	.	.	.	.	.	.	.	.	.	.
Vicia cracca	6	+	.	+	+	.	.	.	.	.	.	.	.	.	.	.	.	.	.	.	.	.	.	.	.	.	.	.	.	.	.	.	.	.	.	.	.	.	.	.	.	.	.	.	.	.	.	.	.
Vicia pisiformis	6	1	+	.	.	.	.	.	.	.	.	.	.	.	.	.	.	.	.	.	.	.	.	.	.	.	.	.	.	.	.	.	.	.	.	.	.	.	.	.	.	.	.	.	.	.	.	.	.
Vincetoxicum hirundinaria	6	1	+	+	2	1	3	3	2	.	.	.	.	.	.	.	.	.	.	.	.	.	.	.	.	.	.	+	.	.	.	.	.	.	.	.	.	.	.	.	+	2	1	+	+	+	+	+	+
Viola hirta	6	2	2	.	2	1	2	2	2	.	.	.	.	.	.	+	.	.	.	.	+	.	.	.	.	.	.	.	+	.	.	.	.	.	.	.	.	.	.	.	.	.	.	.	.	.	.	.	.
Acer pseudoplatanus	5	.	+	.	.	+	.	.	.	.	.	.	.	.	.	.	.	.	.	.	.	.	.	.	.	.	.	.	.	.	.	.	.	.	.	.	.	.	.	.	.	.	.	.	.	.	.	.	.
Achillea millefolium	6	.	+	.	+	.	.	.	.	.	.	.	.	.	.	.	.	.	.	.	.	.	.	.	.	.	.	.	.	.	.	.	.	.	.	.	.	.	.	.	.	.	.	.	.	.	.	.	.
Agrimonia eupatoria	6	.	+	+	+	.	.	+	.	.	.	.	.	.	.	.	.	.	.	.	.	.	.	.	.	.	.	.	.	.	.	.	.	.	.	.	.	.	.	.	.	.	.	.	.	.	.	.	.
Ajuga genevensis	6	.	+	.	.	.	.	.	.	.	.	.	.	.	.	.	.	.	.	.	.	.	.	.	.	.	.	.	.	.	.	.	.	.	.	.	.	.	.	.	.	.	.	.	.	.	.	1	.
Anemone sylvestris	6	.	1	1	2	+	1	1	2	.	.	.	.	.	.	.	.	.	.	.	.	.	.	.	.	.	.	.	.	.	.	.	.	.	.	.	.	.	.	.	.	.	.	.	.	.	.	.	.
Campanula persicifolia	6	.	+	.	.	.	.	.	.	.	.	.	.	.	.	.	.	.	.	.	.	.	.	.	.	.	.	.	.	.	.	.	.	.	.	.	.	.	.	.	.	+	+	.	.	.	.	.	.
Coronilla vaginalis	6	.	+	1	1	+	2	2	2	.	.	.	.	.	.	.	.	.	.	.	.	.	.	.	.	.	.	.	.	.	.	.	.	.	.	.	.	.	.	.	.	.	.	.	.	.	.	.	.
Crataegus laevigata	5	.	1	2	2	.	.	1	+	.	.	.	.	.	.	.	.	.	.	.	.	+	.	.	.	.	.	.	.	.	.	+	.	.	.	+	.	.	.	.	.	+	.	.	.	.	.	.	.
Hieracium pilosella	6	.	+	+	+	.	+	.	.	.	.	.	.	.	.	.	.	.	.	.	.	.	.	.	.	.	.	.	.	.	.	.	.	.	1	+	.	+	.	.	.	.	.	.	.	.	.	.	.
Lotus corniculatus	6	.	+	+	1	1	1	2	2	.	.	.	.	.	.	+	.	.	.	.	.	.	.	.	.	.	.	.	.	.	.	.	.	.	.	.	.	.	.	.	.	.	.	.	.	.	.	.	.
Malus sylvestris	5	.	+	.	.	.	.	.	.	.	.	.	.	.	.	.	.	.	.	.	.	.	.	.	.	.	.	.	.	.	.	.	.	.	.	.	.	.	.	.	.	.	.	.	.	.	.	.	.
Pinus sylvestris	3	.	+	.	.	1	1	.	1	.	.	.	.	.	.	.	.	.	.	.	.	.	.	.	.	.	.	.	.	.	.	.	.	.	.	.	.	.	.	.	.	.	.	.	.	.	.	.	.
Potentilla verna agg.	6	.	+	+	+	.	+	.	+	.	.	.	.	.	.	.	.	.	.	.	.	.	.	.	.	.	.	.	.	.	.	.	.	.	.	.	.	.	.	.	.	.	.	.	.	.	.	.	.
Rhamnus cathartica	5	.	+	1	2	.	.	1	1	.	.	.	.	.	.	.	.	.	.	.	.	+	.	.	.	.	.	+	.	.	.	1	+	.	.	.	.	.	.	.	+	+	r	.	.	+	.	+	.
Rhytidium rugosum	9	.	2	.	1	.	1	.	.	.	.	.	.	.	.	.	.	.	.	.	.	.	.	.	.	.	.	.	.	.	.	.	.	.	.	.	.	.	.	.	.	.	.	.	.	.	.	.	.
Taraxacum sect. Ruderalia	6	.	+	.	.	.	.	+	+	.	.	.	.	.	.	.	.	.	.	.	.	.	.	.	+	.	.	.	+	.	.	.	.	.	.	.	r	.	.	.	.	.	.	.	.	.	.	.	.
Veronica teucrium	6	.	+	.	.	.	.	.	.	.	.	.	.	.	.	.	.	.	.	.	.	.	.	.	.	.	.	.	.	.	.	.	.	.	.	.	.	.	.	.	.	.	.	.	.	.	.	.	.
Acer campestre	5	.	.	+	1	.	.	1	.	.	.	.	.	.	.	.	.	.	.	.	.	.	.	.	.	.	.	.	.	.	.	.	.	.	.	.	.	.	.	.	.	.	.	.	.	.	.	.	.
Asperula cynanchica	6	.	.	+	1	+	2	.	+	.	.	.	.	.	.	+	.	+	+	+	.	.	.	.	.	.	.	.	.	.	.	.	.	.	+	.	.	1	.	+	.	.	.	.	.	.	.	.	.
Campanula rotundifolia agg.	6	.	.	+	.	.	.	.	.	.	.	.	.	r	.	+	+	.	.	+	.	.	.	.	.	.	.	.	.	.	.	.	.	.	+	.	+	.	.	.	.	.	.	.	.	.	.	+	.
Carlina vulgaris	6	.	.	+	.	+	1	.	.	.	.	.	.	.	.	.	.	.	.	.	.	.	.	.	.	.	.	.	.	.	.	.	.	.	.	.	.	.	.	.	.	.	.	.	.	.	.	.	.
Daucus carota	6	.	.	+	.	+	.	+	+	.	.	.	.	.	.	.	.	.	.	.	.	.	.	.	.	.	.	.	.	.	.	.	.	.	.	.	.	.	.	.	.	.	.	.	.	.	.	.	.
Dicranum scoparium	9	.	.	+	.	.	.	.	.	.	.	.	.	.	.	.	.	.	.	.	.	.	.	.	.	.	.	.	.	.	.	.	.	.	.	.	.	.	.	.	.	.	.	.	.	.	.	.	.
Festuca ovina	6	.	.	+	+	.	.	.	.	.	.	.	.	.	.	.	.	.	.	.	.	.	.	.	.	.	.	.	.	.	.	.	.	.	.	.	.	.	.	.	.	.	.	.	.	.	.	.	.
Medicago falcata	6	.	.	+	+	+	.	.	.	.	.	.	.	.	.	.	.	.	.	1	.	.	.	.	.	.	+	+	.	.	+	.	.	.	.	.	.	.	.	.	.	.	.	.	.	.	.	.	.
Medicago lupulina	6	.	.	+	+	.	.	.	.	.	.	.	.	.	.	.	.	.	.	.	.	.	.	.	.	.	.	.	.	.	.	.	.	.	.	.	.	.	.	.	.	.	.	.	.	.	.	.	.
Ononis repens	6	.	.	+	1	1	.	2	+	.	.	.	.	.	.	+	.	.	.	.	.	.	.	.	.	.	.	.	.	.	.	.	.	.	.	.	.	.	.	.	.	.	.	.	.	.	.	.	.
Vicia sepium	6	.	.	+	.	.	.	.	.	.	.	.	.	.	.	.	.	.	.	.	.	.	.	.	.	.	.	.	.	.	.	.	.	.	.	.	.	.	.	.	.	.	.	.	.	.	.	.	.
Aquilegia vulgaris	6	.	.	.	+	.	.	1	.	.	.	.	.	.	.	.	.	.	.	.	.	.	.	.	.	.	.	.	.	.	.	.	.	.	.	.	.	.	.	.	.	.	.	.	.	.	.	.	.
Coronilla coronata	6	.	.	.	+	+	.	.	.	.	.	.	.	.	.	.	.	.	.	.	.	.	.	.	.	.	.	.	.	.	.	.	.	.	.	.	.	.	.	.	.	.	.	.	.	.	.	.	.
Galium verum	6	.	.	.	+	.	.	.	.	.	.	.	.	.	.	.	.	.	.	.	.	.	.	.	+	.	.	.	.	.	.	.	.	.	.	.	.	.	.	.	.	.	.	.	.	.	.	.	.
Inula conyza	6	.	.	.	+	.	.	.	+	.	.	.	.	.	.	.	.	.	.	.	.	.	.	.	.	.	.	.	.	.	.	.	+	.	.	.	.	.	.	.	+	.	.	.	.	.	.	.	.
Koeleria macrantha	6	.	.	.	+	+	1	1	+	.	.	.	.	.	.	.	.	.	.	.	.	.	.	.	.	.	.	.	.	+	.	.	.	.	.	.	.	.	.	.	.	.	.	.	.	.	.	.	.
Melica ciliata	6	.	.	.	+	.	.	.	.	.	.	.	.	.	.	.	.	.	.	.	.	.	.	.	.	.	.	.	.	.	.	.	4	1	.	.	.	.	1	.	.	.	.	.	.	.	.	.	.
Quercus robur	5	.	.	.	+	.	.	.	.	.	.	.	.	.	.	.	.	.	.	.	.	.	.	.	.	.	.	.	.	.	.	+	.	.	.	.	.	.	.	.	.	.	.	.	.	.	.	.	.
Stachys germanica	6	.	.	.	+	.	.	.	.	.	.	.	.	.	.	.	.	.	.	.	.	.	.	.	.	.	.	.	.	.	.	.	.	.	.	.	.	.	.	.	.	.	.	.	.	.	.	.	.
Stachys recta	6	.	.	.	+	.	+	.	2	.	.	.	.	.	.	.	.	.	.	.	1	.	+	.	+	.	+	+	+	.	+	.	1	+	+	.	.	+	+	+	.	.	.	.	.	.	.	.	.
Carex flacca	6	.	.	.	.	+	.	+	.	.	.	.	.	.	.	.	.	.	.	.	.	.	.	.	.	.	.	.	.	.	.	.	.	.	.	.	.	.	.	.	.	.	.	.	.	.	.	.	.
Convolvulus arvensis	6	.	.	.	.	+	.	+	+	.	.	.	.	.	.	.	.	.	.	.	+	.	.	.	.	.	.	.	.	.	.	.	.	.	.	.	.	.	.	.	.	.	.	.	.	.	.	.	.
Epipactis atrorubens	6	.	.	.	.	+	+	+	1	.	.	.	.	.	.	.	.	.	.	.	.	.	.	.	.	.	.	.	.	.	.	.	.	.	.	.	.	.	.	.	.	.	.	.	.	.	.	.	.
Origanum vulgare	6	.	.	.	.	+	.	.	.	.	.	.	.	.	.	.	.	.	.	.	.	r	.	.	.	+	+	.	.	.	+	.	.	.	.	.	.	.	.	.	+	.	+	+	.	+	.	3	.
Polygala comosa	6	.	.	.	.	+	.	.	.	.	.	.	.	.	.	.	.	.	.	.	.	.	.	.	.	.	.	.	.	.	.	.	.	.	.	.	.	.	.	.	.	.	.	.	.	.	.	.	.
Pyrus communis agg.	5	.	.	.	.	+	.	.	.	.	.	.	.	.	.	+	.	.	.	+	+	.	.	.	.	+	.	.	.	.	.	.	.	.	.	.	.	.	.	.	.	.	.	.	.	.	.	.	.
Salvia pratensis	6	.	.	.	.	1	2	.	.	.	.	.	.	.	.	.	.	.	.	.	+	.	+	+	+	.	+	+	.	+	.	.	+	.	.	.	.	.	+	+	.	.	.	.	.	.	.	.	.
Helianthemum nummularium	6	.	.	.	.	.	+	.	.	.	.	.	.	.	.	.	.	.	.	.	.	.	.	.	.	.	.	.	.	.	.	.	.	.	.	.	.	.	.	.	.	.	.	.	.	.	.	.	.
Galium pumilum	6	.	.	.	.	.	.	+	.	.	.	.	.	.	.	.	.	.	.	.	.	.	.	.	.	.	.	.	.	.	.	.	.	.	.	.	.	.	.	.	.	.	.	.	.	.	.	.	.
Amelanchier ovalis	5	.	.	.	.	.	.	.	.	4	5	4	3	3	2	3	3	2	2	1	.	.	.	.	.	.	.	.	.	.	.	.	.	.	.	.	.	.	.	.	.	.	.	.	.	.	.	.	.
Avenella flexuosa	6	.	.	.	.	.	.	.	.	2	2	1	1	+	1	.	.	.	.	.	.	.	.	.	.	.	.	.	.	.	.	.	.	.	.	.	.	.	.	.	.	+	+	1	.	.	+	.	+
Calluna vulgaris	6	.	.	.	.	.	.	.	.	4	4	4	4	3	2	.	.	.	.	.	.	.	.	.	.	.	.	.	.	.	.	.	.	.	.	+	.	.	.	.	.	.	.	+	.	.	.	.	.
Corylus avellana	7	.	.	.	.	.	.	.	.	+	+	.	r	+	.	.	.	.	.	.	.	.	.	.	.	.	.	.	.	.	.	.	.	.	.	.	.	.	.	.	.	.	.	.	.	.	.	.	.
Dianthus gratianopolitanus	6	.	.	.	.	.	.	.	.	+	.	.	.	r	.	.	.	.	.	.	.	.	.	.	.	.	.	.	.	.	.	.	.	.	.	.	.	.	.	.	.	.	.	1	+	.	.	.	.
Frangula alnus	7	.	.	.	.	.	.	.	.	2	+	.	1	+	.	.	.	.	.	.	.	.	.	.	.	.	.	.	.	.	.	.	.	.	.	.	.	.	.	.	.	.	.	.	.	.	.	.	.
Hieracium umbellatum	6	.	.	.	.	.	.	.	.	+	.	+	+	.	.	+	.	.	.	.	.	.	.	.	.	.	.	.	.	.	.	.	.	.	.	.	.	.	.	.	.	.	.	1	.	.	.	.	.
Juniperus communis	7	.	.	.	.	.	.	.	.	r	.	.	r	+	1	.	.	.	.	+	.	.	.	.	.	.	.	.	.	.	.	.	.	.	.	.	.	.	.	.	.	.	.	.	.	.	.	.	.
Luzula luzuloides	6	.	.	.	.	.	.	.	.	1	.	+	.	.	.	.	.	.	.	.	.	.	.	.	.	.	.	.	.	.	.	.	.	.	.	.	.	.	.	.	.	.	.	+	.	.	.	.	.
Populus tremula	7	.	.	.	.	.	.	.	.	+	.	.	+	.	+	.	.	.	.	.	.	.	.	.	.	.	.	.	.	.	.	.	.	.	.	.	.	.	.	.	.	.	.	.	.	.	.	.	.
Quercus petraea	5	.	.	.	.	.	.	.	.	+	r	+	+	1	+	.	.	.	.	.	.	.	.	.	.	.	.	.	.	.	.	.	.	.	.	.	.	.	.	.	.	.	+	1	.	.	.	.	.
Rubus fruticosus agg.	6	.	.	.	.	.	.	.	.	1	+	+	.	+	.	.	.	.	.	.	.	.	.	.	.	.	.	.	.	.	.	.	.	.	.	.	.	.	.	.	+	.	+	.	.	.	.	.	.
Rubus idaeus	6	.	.	.	.	.	.	.	.	+	r	.	.	.	.	.	.	.	.	.	.	.	.	.	.	.	.	.	.	.	.	.	.	.	.	.	.	.	.	.	.	.	.	.	.	.	.	.	.
Rumex acetosella s.lat.	6	.	.	.	.	.	.	.	.	+	+	+	+	+	.	.	.	.	.	.	.	.	.	.	.	.	.	.	.	.	.	.	.	.	1	+	.	.	.	.	.	.	+	.	.	.	.	.	.
Solidago virgaurea	6	.	.	.	.	.	.	.	.	1	.	.	+	.	.	.	.	.	.	.	.	.	.	.	.	.	.	.	.	.	.	.	.	.	.	.	.	.	.	.	.	.	.	.	.	1	.	.	+
Sorbus aucuparia	5	.	.	.	.	.	.	.	.	1	+	+	1	+	+	.	.	.	.	.	.	.	.	.	.	.	.	.	.	.	.	.	.	.	.	.	.	.	.	.	.	1	r	+	.	+	.	.	+
Agrostis vinealis	6	.	.	.	.	.	.	.	.	.	+	1	.	1	.	.	.	.	.	.	.	.	.	.	.	.	.	.	.	.	.	.	.	.	.	.	.	.	.	.	.	.	.	.	.	.	.	.	.
Polypodium vulgare	6	.	.	.	.	.	.	.	.	.	+	.	.	.	.	.	.	.	.	.	.	.	.	.	.	.	.	.	.	.	.	.	.	.	.	.	.	.	.	.	+	1	1	+	.	.	.	+	.
Betula pendula	5	.	.	.	.	.	.	.	.	.	.	1	1	+	r	.	.	.	.	.	.	.	.	.	.	.	.	.	.	.	.	.	.	.	.	.	.	.	.	.	.	.	.	.	.	+	.	.	.
Cytisus scoparius	5	.	.	.	.	.	.	.	.	.	.	+	+	+	+	.	.	.	.	.	.	.	.	.	.	.	.	.	.	.	.	.	.	.	.	.	.	.	.	.	.	.	.	.	.	.	.	.	2
Polygonatum odoratum	6	.	.	.	.	.	.	.	.	.	.	+	+	.	.	.	.	.	.	.	.	+	.	.	.	.	.	.	.	.	.	.	.	.	.	.	.	.	.	.	+	1	.	+	+	.	.	.	+
Rosa canina s.lat.	7	.	.	.	.	.	.	.	.	.	.	+	r	+	.	.	.	.	.	.	.	.	.	.	.	.	.	.	.	.	.	.	.	.	.	.	.	.	.	.	.	.	.	.	.	.	.	.	.
Hylotelephium maximum	6	.	.	.	.	.	.	.	.	.	.	r	.	.	.	.	.	.	.	.	.	.	r	.	.	.	.	.	+	+	.	.	.	.	.	.	+	.	.	.	1	+	+	+	.	1	1	1	+
Pinus sylvestris	7	.	.	.	.	.	.	.	.	.	.	.	+	.	+	.	.	.	.	.	.	.	.	.	.	.	.	.	.	.	.	.	.	.	.	.	.	.	.	.	.	.	.	.	.	.	.	.	.
Vaccinium vitis-idaea	6	.	.	.	.	.	.	.	.	.	.	.	.	+	.	.	.	.	.	.	.	.	.	.	.	.	.	.	.	.	.	.	.	.	.	.	.	.	.	.	.	.	.	.	.	.	.	.	.
Veronica officinalis	6	.	.	.	.	.	.	.	.	.	.	.	.	r	.	.	.	.	.	.	.	.	.	.	.	.	.	.	.	.	.	.	.	.	.	.	.	.	.	.	.	.	.	.	.	.	.	.	.
Vaccinium myrtillus	6	.	.	.	.	.	.	.	.	.	.	.	.	.	+	.	.	.	.	.	.	.	.	.	.	.	.	.	.	.	.	.	.	.	.	.	.	.	.	.	.	.	.	.	.	.	.	.	.
Anthericum liliago	6	.	.	.	.	.	.	.	.	.	.	.	.	.	.	4	.	.	.	.	.	+	.	.	.	.	.	.	.	.	.	.	1	.	.	+	.	.	1	+	.	.	.	+	+	.	.	.	.
Carex humilis	6	.	.	.	.	.	.	.	.	.	.	.	.	.	.	+	.	+	.	.	.	.	.	+	+	+	.	+	.	r	r	.	.	.	1	+	.	.	.	.	.	.	.	.	.	.	.	.	.
Centaurea scabiosa	6	.	.	.	.	.	.	.	.	.	.	.	.	.	.	+	.	.	+	+	+	+	.	.	+	.	.	+	.	.	.	.	+	+	.	.	.	+	1	.	.	.	.	.	.	.	.	.	.
Fraxinus excelsior	5	.	.	.	.	.	.	.	.	.	.	.	.	.	.	+	.	1	+	.	+	.	.	1	1	.	.	.	.	.	.	.	.	.	.	.	.	.	.	.	.	.	.	.	.	.	.	.	.
Galium glaucum	6	.	.	.	.	.	.	.	.	.	.	.	.	.	.	+	2	1	.	1	1	.	1	.	.	+	.	.	.	+	.	.	1	+	+	1	.	1	.	1	.	.	.	.	.	.	.	.	.
Pinus sylvestris	5	.	.	.	.	.	.	.	.	.	.	.	.	.	.	+	.	+	+	1	.	.	.	.	.	.	.	.	.	.	.	.	.	.	.	.	.	.	.	.	.	.	.	+	+	r	+	.	.
Potentilla tabernaemontani	6	.	.	.	.	.	.	.	.	.	.	.	.	.	.	+	.	.	.	+	.	.	.	.	.	.	.	.	.	.	.	.	.	.	.	.	.	+	.	.	.	+	.	.	.	.	.	.	.
Rosa rubiginosa	5	.	.	.	.	.	.	.	.	.	.	.	.	.	.	1	.	.	.	.	.	.	.	.	.	+	+	.	.	.	.	.	.	.	.	.	.	.	.	.	.	.	.	.	.	.	.	.	.
Sesleria varia agg.	6	.	.	.	.	.	.	.	.	.	.	.	.	.	.	2	+	+	2	2	3	.	r	1	2	+	.	+	+	2	+	.	.	.	.	.	.	.	.	.	.	.	.	.	.	.	.	.	.
Thalictrum minus	6	.	.	.	.	.	.	.	.	.	.	.	.	.	.	+	1	1	1	.	.	2	+	.	.	+	.	+	.	r	.	.	.	.	1	1	.	.	.	2	.	.	.	.	.	.	.	.	.
Acer platanoides	5	.	.	.	.	.	.	.	.	.	.	.	.	.	.	.	r	.	.	.	.	.	.	.	.	.	.	.	.	.	.	.	.	.	.	.	.	.	.	.	.	.	.	.	.	.	.	.	.
Allium senescens ssp. montanum	6	.	.	.	.	.	.	.	.	.	.	.	.	.	.	.	+	2	1	1	+	.	.	.	.	.	.	.	.	.	.	.	.	.	.	.	.	.	.	.	+	.	+	1	+	.	.	.	.
Erysimum crepidifolium	6	.	.	.	.	.	.	.	.	.	.	.	.	.	.	.	+	+	1	+	.	.	.	.	.	.	.	.	.	+	.	.	1	.	+	.	1	+	+	1	.	.	.	.	.	.	.	.	.
Festuca pallens s.lat.	6	.	.	.	.	.	.	.	.	.	.	.	.	.	.	.	+	+	+	1	+	.	1	.	.	.	.	.	.	.	.	.	.	1	2	1	3	2	2	1	1	.	2	2	2	.	.	.	+
Geranium sanguineum	6	.	.	.	.	.	.	.	.	.	.	.	.	.	.	.	1	.	+	.	.	.	.	.	.	.	.	.	.	.	.	.	.	.	.	.	.	.	.	.	+	.	.	.	.	.	.	.	.
Melica ciliata agg.	6	.	.	.	.	.	.	.	.	.	.	.	.	.	.	.	+	+	+	.	1	.	+	+	.	+	.	+	.	.	.	.	.	.	.	.	.	.	.	.	.	.	.	.	.	.	.	.	.
Sedum album	6	.	.	.	.	.	.	.	.	.	.	.	.	.	.	.	+	+	1	.	.	.	.	.	.	.	.	.	.	.	.	.	.	.	.	.	.	.	.	.	.	.	.	.	.	.	.	.	.
Stipa joannis	6	.	.	.	.	.	.	.	.	.	.	.	.	.	.	.	+	.	.	.	.	.	.	.	.	.	.	.	.	.	.	.	.	.	.	.	.	.	.	.	.	.	.	.	.	.	.	.	.
Crataegus monogyna	5	.	.	.	.	.	.	.	.	.	.	.	.	.	.	.	.	+	.	.	.	.	.	.	.	.	+	+	.	.	+	1	+	.	+	.	.	.	.	.	+	.	.	.	.	.	.	.	.
Thymus pulegioides	6	.	.	.	.	.	.	.	.	.	.	.	.	.	.	.	.	+	+	.	+	.	.	+	+	+	.	+	+	.	.	.	.	.	+	.	.	+	.	+	.	.	.	.	.	.	.	.	.
Seseli libanotis	6	.	.	.	.	.	.	.	.	.	.	.	.	.	.	.	.	.	r	1	.	.	.	.	.	.	.	.	.	.	.	.	.	.	.	.	.	.	.	.	+	.	.	.	.	.	.	.	.
Aster alpinus	6	.	.	.	.	.	.	.	.	.	.	.	.	.	.	.	.	.	.	1	.	.	.	.	.	.	.	.	.	.	.	.	.	.	.	.	.	.	.	.	.	.	.	.	.	.	.	.	.
Bromus erectus	6	.	.	.	.	.	.	.	.	.	.	.	.	.	.	.	.	.	.	+	+	.	.	.	.	.	.	+	.	.	.	.	.	.	.	.	.	.	.	.	.	.	.	.	.	.	.	.	.
Festuca rupicola	6	.	.	.	.	.	.	.	.	.	.	.	.	.	.	.	.	.	.	+	.	.	.	.	.	.	.	.	.	+	+	.	.	.	.	1	.	.	.	.	.	.	.	.	.	.	.	.	.
Helianthemum ovatum	6	.	.	.	.	.	.	.	.	.	.	.	.	.	.	.	.	.	.	1	.	.	.	.	.	.	.	.	.	.	.	.	.	.	.	.	.	.	.	.	.	.	.	.	.	.	.	.	.
Malus sylvestris agg.	5	.	.	.	.	.	.	.	.	.	.	.	.	.	.	.	.	.	.	+	.	.	.	.	.	.	.	.	.	.	.	.	.	.	.	.	.	.	.	.	.	.	.	.	.	.	.	.	.
Poa angustifolia	6	.	.	.	.	.	.	.	.	.	.	.	.	.	.	.	.	.	.	+	.	.	.	.	.	.	.	.	.	+	+	.	.	.	.	.	.	.	.	.	.	.	.	.	.	.	.	.	.
Quercus robur	7	.	.	.	.	.	.	.	.	.	.	.	.	.	.	.	.	.	.	+	.	.	.	.	.	.	.	.	.	.	.	.	.	.	.	.	.	.	.	.	.	.	.	.	.	.	.	.	.
Ribes uva-crispa	7	.	.	.	.	.	.	.	.	.	.	.	.	.	.	.	.	.	.	+	.	.	.	.	.	.	.	.	.	.	.	.	.	.	.	.	.	.	.	.	.	.	.	.	.	.	.	.	.
Sorbus aucuparia	7	.	.	.	.	.	.	.	.	.	.	.	.	.	.	.	.	.	.	+	.	.	.	.	.	.	.	.	.	.	.	.	.	.	.	.	.	.	.	.	.	.	.	.	.	.	.	.	.
Bupleurum falcatum	6	.	.	.	.	.	.	.	.	.	.	.	.	.	.	.	.	.	.	.	1	.	+	+	+	+	+	.	.	.	+	.	.	.	.	.	.	.	.	.	.	.	.	.	.	.	.	.	.
Lepidium campestre	6	.	.	.	.	.	.	.	.	.	.	.	.	.	.	.	.	.	.	.	+	.	.	.	.	.	.	.	.	.	.	.	.	.	.	.	.	.	.	.	.	.	.	.	.	.	.	.	.
Prunus spinosa agg.	5	.	.	.	.	.	.	.	.	.	.	.	.	.	.	.	.	.	.	.	+	+	.	+	.	.	+	+	.	.	.	.	.	.	.	.	.	.	.	.	.	.	.	.	.	.	.	.	.
Teucrium montanum	6	.	.	.	.	.	.	.	.	.	.	.	.	.	.	.	.	.	.	.	+	.	.	.	.	.	.	.	.	.	.	.	.	.	.	.	.	.	.	1	.	.	.	.	.	.	.	.	.
Acinos arvensis	6	.	.	.	.	.	.	.	.	.	.	.	.	.	.	.	.	.	.	.	.	r	.	.	.	+	+	.	+	.	.	.	.	.	.	.	.	.	.	.	.	.	.	.	.	.	.	.	.
Anthemis tinctoria	6	.	.	.	.	.	.	.	.	.	.	.	.	.	.	.	.	.	.	.	.	+	.	.	.	.	+	+	.	.	.	.	.	.	.	.	.	.	.	.	.	.	1	.	+	.	.	4	.
Sedum acre	6	.	.	.	.	.	.	.	.	.	.	.	.	.	.	.	.	.	.	.	.	+	1	.	.	.	+	.	.	.	.	.	.	.	.	.	.	.	.	+	.	.	.	.	.	.	1	.	.
Silene nutans ssp. nutans	6	.	.	.	.	.	.	.	.	.	.	.	.	.	.	.	.	.	.	.	.	+	.	.	.	.	.	.	.	.	.	.	.	.	.	.	.	.	.	.	.	.	.	.	.	.	.	.	.
Sorbus torminalis	5	.	.	.	.	.	.	.	.	.	.	.	.	.	.	.	.	.	.	.	.	r	.	+	.	.	.	+	.	.	.	.	.	.	.	.	.	.	.	.	.	.	.	.	.	.	.	.	.
Verbascum lychnitis	6	.	.	.	.	.	.	.	.	.	.	.	.	.	.	.	.	.	.	.	.	r	+	.	.	+	+	.	.	r	r	.	.	.	.	.	.	.	.	.	.	.	.	.	.	.	.	.	.
Vincetoxicum hirundinaria	5	.	.	.	.	.	.	.	.	.	.	.	.	.	.	.	.	.	.	.	.	+	.	.	.	.	.	.	.	.	.	.	.	.	.	.	.	.	.	.	.	.	.	.	.	.	.	.	.
Artemisia campestris	6	.	.	.	.	.	.	.	.	.	.	.	.	.	.	.	.	.	.	.	.	.	+	.	.	.	.	.	.	.	r	.	.	+	.	.	+	+	+	.	.	.	.	1	2	.	.	.	.
Centaurea stoebe s.lat.	6	.	.	.	.	.	.	.	.	.	.	.	.	.	.	.	.	.	.	.	.	.	+	.	.	.	.	.	.	.	.	.	.	.	1	.	.	1	+	+	.	.	.	.	.	.	.	.	.
Lactuca perennis	6	.	.	.	.	.	.	.	.	.	.	.	.	.	.	.	.	.	.	.	.	.	+	.	.	.	.	.	.	.	.	.	.	.	.	.	.	.	.	.	1	.	.	.	+	.	.	.	.
Peucedanum officinale	6	.	.	.	.	.	.	.	.	.	.	.	.	.	.	.	.	.	.	.	.	.	1	.	.	.	.	.	.	.	.	.	.	.	.	.	.	.	.	.	.	.	.	.	.	.	.	.	.
Hieracium laevigatum	6	.	.	.	.	.	.	.	.	.	.	.	.	.	.	.	.	.	.	.	.	.	.	r	+	.	.	.	.	.	.	.	.	.	1	+	+	.	.	.	.	.	.	.	.	.	.	.	.
Hieracium wiesbaurianum	6	.	.	.	.	.	.	.	.	.	.	.	.	.	.	.	.	.	.	.	.	.	.	+	1	.	.	.	.	.	.	.	.	.	.	.	.	.	.	.	.	.	.	.	.	.	.	.	.
Potentilla heptaphylla	6	.	.	.	.	.	.	.	.	.	.	.	.	.	.	.	.	.	.	.	.	.	.	.	+	.	.	.	.	.	.	.	.	.	.	.	.	.	.	.	.	.	.	.	+	.	.	.	.
Ligustrum vulgare	5	.	.	.	.	.	.	.	.	.	.	.	.	.	.	.	.	.	.	.	.	.	.	.	.	+	+	.	.	.	+	3	.	.	.	.	.	.	.	+	.	.	+	.	.	.	.	.	.
Asparagus officinalis	6	.	.	.	.	.	.	.	.	.	.	.	.	.	.	.	.	.	.	.	.	.	.	.	.	.	.	.	.	+	.	.	.	.	.	.	r	.	.	.	.	.	.	.	.	.	.	.	.
Phleum phleoides	6	.	.	.	.	.	.	.	.	.	.	.	.	.	.	.	.	.	.	.	.	.	.	.	.	.	.	.	.	+	.	.	.	.	.	.	.	.	.	.	.	.	.	.	.	.	.	.	.
Clematis vitalba	5	.	.	.	.	.	.	.	.	.	.	.	.	.	.	.	.	.	.	.	.	.	.	.	.	.	.	.	.	.	.	+	.	.	.	.	.	.	.	.	.	.	.	.	.	.	.	.	.
Poa nemoralis	6	.	.	.	.	.	.	.	.	.	.	.	.	.	.	.	.	.	.	.	.	.	.	.	.	.	.	.	.	.	.	r	.	.	.	.	.	.	.	.	.	1	+	.	.	+	.	1	+
Achillea pannonica	6	.	.	.	.	.	.	.	.	.	.	.	.	.	.	.	.	.	.	.	.	.	.	.	.	.	.	.	.	.	.	.	+	.	.	.	.	.	.	.	.	.	.	.	.	.	.	.	.
Bothriochloa ischaemum	6	.	.	.	.	.	.	.	.	.	.	.	.	.	.	.	.	.	.	.	.	.	.	.	.	.	.	.	.	.	.	.	+	.	.	.	.	.	.	.	.	.	.	.	.	.	.	.	.
Eryngium campestre	6	.	.	.	.	.	.	.	.	.	.	.	.	.	.	.	.	.	.	.	.	.	.	.	.	.	.	.	.	.	.	.	1	.	.	+	.	.	.	.	.	.	.	.	.	.	.	.	.
Oxytropis pilosa	6	.	.	.	.	.	.	.	.	.	.	.	.	.	.	.	.	.	.	.	.	.	.	.	.	.	.	.	.	.	.	.	+	+	.	.	.	+	2	1	.	.	.	.	.	.	.	.	.
Scabiosa ochroleuca	6	.	.	.	.	.	.	.	.	.	.	.	.	.	.	.	.	.	.	.	.	.	.	.	.	.	.	.	.	.	.	.	+	.	.	.	.	+	.	.	.	.	.	.	.	.	.	.	.
Stipa pulcherrima	6	.	.	.	.	.	.	.	.	.	.	.	.	.	.	.	.	.	.	.	.	.	.	.	.	.	.	.	.	.	.	.	+	.	+	+	.	.	.	.	.	.	.	.	.	.	.	.	.
Ulmus minor	5	.	.	.	.	.	.	.	.	.	.	.	.	.	.	.	.	.	.	.	.	.	.	.	.	.	.	.	.	.	.	.	+	+	.	.	.	+	.	.	.	.	.	.	.	.	.	.	.
Rosa elliptica	5	.	.	.	.	.	.	.	.	.	.	.	.	.	.	.	.	.	.	.	.	.	.	.	.	.	.	.	.	.	.	.	1	1	+	+	.	1	1	1	.	.	.	.	.	.	.	.	.
Alyssum montanum	6	.	.	.	.	.	.	.	.	.	.	.	.	.	.	.	.	.	.	.	.	.	.	.	.	.	.	.	.	.	.	.	.	+	.	.	.	+	.	.	.	.	.	.	.	.	.	.	.
Seseli hippomarathrum	6	.	.	.	.	.	.	.	.	.	.	.	.	.	.	.	.	.	.	.	.	.	.	.	.	.	.	.	.	.	.	.	.	1	.	.	.	1	1	+	.	.	.	.	.	.	.	.	.
Solanum dulcamara	6	.	.	.	.	.	.	.	.	.	.	.	.	.	.	.	.	.	.	.	.	.	.	.	.	.	.	.	.	.	.	.	.	r	.	.	.	.	.	.	.	.	.	.	.	.	.	.	.
Anthoxanthum odoratum	6	.	.	.	.	.	.	.	.	.	.	.	.	.	.	.	.	.	.	.	.	.	.	.	.	.	.	.	.	.	.	.	.	.	+	+	.	.	.	.	.	.	.	.	.	.	.	.	.
Dianthus carthusianorum	6	.	.	.	.	.	.	.	.	.	.	.	.	.	.	.	.	.	.	.	.	.	.	.	.	.	.	.	.	.	.	.	.	.	+	.	.	+	.	.	.	.	+	.	.	.	.	.	.
Melica transsilvanica	6	.	.	.	.	.	.	.	.	.	.	.	.	.	.	.	.	.	.	.	.	.	.	.	.	.	.	.	.	.	.	.	.	.	+	1	+	.	.	+	.	.	.	.	.	.	.	.	.
Pulicaria vulgaris	6	.	.	.	.	.	.	.	.	.	.	.	.	.	.	.	.	.	.	.	.	.	.	.	.	.	.	.	.	.	.	.	.	.	+	.	.	.	.	.	.	.	.	.	.	.	.	.	.
Potentilla arenaria	6	.	.	.	.	.	.	.	.	.	.	.	.	.	.	.	.	.	.	.	.	.	.	.	.	.	.	.	.	.	.	.	.	.	+	+	.	.	2	.	.	.	.	.	.	.	.	.	.
Festuca valesiaca	6	.	.	.	.	.	.	.	.	.	.	.	.	.	.	.	.	.	.	.	.	.	.	.	.	.	.	.	.	.	.	.	.	.	.	+	.	.	.	.	.	.	.	.	.	.	.	.	.
Helichrysum arenarium	6	.	.	.	.	.	.	.	.	.	.	.	.	.	.	.	.	.	.	.	.	.	.	.	.	.	.	.	.	.	.	.	.	.	.	+	.	.	.	.	.	.	.	.	.	.	.	.	.
Sedum rupestre	6	.	.	.	.	.	.	.	.	.	.	.	.	.	.	.	.	.	.	.	.	.	.	.	.	.	.	.	.	.	.	.	.	.	.	1	.	.	.	.	.	+	.	.	.	.	.	.	.
Asplenium septentrionale	6	.	.	.	.	.	.	.	.	.	.	.	.	.	.	.	.	.	.	.	.	.	.	.	.	.	.	.	.	.	.	.	.	.	.	.	+	.	.	.	1	1	1	1	+	+	1	.	.
Cerastium arvense	6	.	.	.	.	.	.	.	.	.	.	.	.	.	.	.	.	.	.	.	.	.	.	.	.	.	.	.	.	.	.	.	.	.	.	.	+	.	.	.	.	.	.	.	.	.	.	.	.
Echium vulgare	6	.	.	.	.	.	.	.	.	.	.	.	.	.	.	.	.	.	.	.	.	.	.	.	.	.	.	.	.	.	.	.	.	.	.	.	+	.	.	.	.	.	+	.	.	+	.	.	.
Galium mollugo agg.	6	.	.	.	.	.	.	.	.	.	.	.	.	.	.	.	.	.	.	.	.	.	.	.	.	.	.	.	.	.	.	.	.	.	.	.	+	.	.	.	.	.	.	.	.	.	.	.	.
Silene nutans s.lat.	6	.	.	.	.	.	.	.	.	.	.	.	.	.	.	.	.	.	.	.	.	.	.	.	.	.	.	.	.	.	.	.	.	.	.	.	1	.	.	.	+	.	.	.	.	.	.	.	.
Odontites luteus	6	.	.	.	.	.	.	.	.	.	.	.	.	.	.	.	.	.	.	.	.	.	.	.	.	.	.	.	.	.	.	.	.	.	.	.	.	+	.	.	.	.	.	.	.	.	.	.	.
Ononis spinosa	6	.	.	.	.	.	.	.	.	.	.	.	.	.	.	.	.	.	.	.	.	.	.	.	.	.	.	.	.	.	.	.	.	.	.	.	.	+	.	.	.	.	.	.	.	.	.	.	.
Silene vulgaris	6	.	.	.	.	.	.	.	.	.	.	.	.	.	.	.	.	.	.	.	.	.	.	.	.	.	.	.	.	.	.	.	.	.	.	.	.	1	.	.	1	+	1	.	.	2	+	2	.
Melica species	6	.	.	.	.	.	.	.	.	.	.	.	.	.	.	.	.	.	.	.	.	.	.	.	.	.	.	.	.	.	.	.	.	.	.	.	.	.	.	+	.	.	.	.	.	.	.	.	.
Stipa capillata	6	.	.	.	.	.	.	.	.	.	.	.	.	.	.	.	.	.	.	.	.	.	.	.	.	.	.	.	.	.	.	.	.	.	.	.	.	.	.	+	.	.	.	.	.	.	.	.	.
Asplenium trichomanes	6	.	.	.	.	.	.	.	.	.	.	.	.	.	.	.	.	.	.	.	.	.	.	.	.	.	.	.	.	.	.	.	.	.	.	.	.	.	.	.	1	.	+	.	.	.	.	.	.
Digitalis grandiflora	6	.	.	.	.	.	.	.	.	.	.	.	.	.	.	.	.	.	.	.	.	.	.	.	.	.	.	.	.	.	.	.	.	.	.	.	.	.	.	.	+	.	.	r	.	r	.	.	.
Euonymus europaeus	5	.	.	.	.	.	.	.	.	.	.	.	.	.	.	.	.	.	.	.	.	.	.	.	.	.	.	.	.	.	.	.	.	.	.	.	.	.	.	.	1	.	.	.	.	.	.	2	.
Geranium robertianum	6	.	.	.	.	.	.	.	.	.	.	.	.	.	.	.	.	.	.	.	.	.	.	.	.	.	.	.	.	.	.	.	.	.	.	.	.	.	.	.	+	.	.	.	.	.	.	.	.
Ribes uva-crispa	5	.	.	.	.	.	.	.	.	.	.	.	.	.	.	.	.	.	.	.	.	.	.	.	.	.	.	.	.	.	.	.	.	.	.	.	.	.	.	.	+	.	1	+	+	.	.	+	.
Torilis japonica	6	.	.	.	.	.	.	.	.	.	.	.	.	.	.	.	.	.	.	.	.	.	.	.	.	.	.	.	.	.	.	.	.	.	.	.	.	.	.	.	+	.	.	.	.	.	.	.	.
Corylus avellana	5	.	.	.	.	.	.	.	.	.	.	.	.	.	.	.	.	.	.	.	.	.	.	.	.	.	.	.	.	.	.	.	.	.	.	.	.	.	.	.	.	1	+	.	.	+	.	.	.
Lychnis viscaria	6	.	.	.	.	.	.	.	.	.	.	.	.	.	.	.	.	.	.	.	.	.	.	.	.	.	.	.	.	.	.	.	.	.	.	.	.	.	.	.	.	1	+	1	.	.	.	.	.
Salix caprea	5	.	.	.	.	.	.	.	.	.	.	.	.	.	.	.	.	.	.	.	.	.	.	.	.	.	.	.	.	.	.	.	.	.	.	.	.	.	.	.	.	+	.	.	.	.	.	.	.
Senecio viscosus	6	.	.	.	.	.	.	.	.	.	.	.	.	.	.	.	.	.	.	.	.	.	.	.	.	.	.	.	.	.	.	.	.	.	.	.	.	.	.	.	.	+	r	.	.	.	.	.	.
Lembotropis nigricans	5	.	.	.	.	.	.	.	.	.	.	.	.	.	.	.	.	.	.	.	.	.	.	.	.	.	.	.	.	.	.	.	.	.	.	.	.	.	.	.	.	2	1	2	.	1	2	.	.
Asplenium x alternifolium (A. septentrionale x tri	6	.	.	.	.	.	.	.	.	.	.	.	.	.	.	.	.	.	.	.	.	.	.	.	.	.	.	.	.	.	.	.	.	.	.	.	.	.	.	.	.	.	r	.	.	.	.	.	.
Betonica officinalis	6	.	.	.	.	.	.	.	.	.	.	.	.	.	.	.	.	.	.	.	.	.	.	.	.	.	.	.	.	.	.	.	.	.	.	.	.	.	.	.	.	.	r	.	.	.	.	.	.
Calamagrostis arundinacea	6	.	.	.	.	.	.	.	.	.	.	.	.	.	.	.	.	.	.	.	.	.	.	.	.	.	.	.	.	.	.	.	.	.	.	.	.	.	.	.	.	.	+	.	.	+	+	+	+
Carduus nutans	6	.	.	.	.	.	.	.	.	.	.	.	.	.	.	.	.	.	.	.	.	.	.	.	.	.	.	.	.	.	.	.	.	.	.	.	.	.	.	.	.	.	+	.	.	.	.	1	.
Convallaria majalis	6	.	.	.	.	.	.	.	.	.	.	.	.	.	.	.	.	.	.	.	.	.	.	.	.	.	.	.	.	.	.	.	.	.	.	.	.	.	.	.	.	.	+	.	.	.	.	.	.
Fallopia convolvulus	6	.	.	.	.	.	.	.	.	.	.	.	.	.	.	.	.	.	.	.	.	.	.	.	.	.	.	.	.	.	.	.	.	.	.	.	.	.	.	.	.	.	+	.	.	.	.	.	.
Hieracium sabaudum	6	.	.	.	.	.	.	.	.	.	.	.	.	.	.	.	.	.	.	.	.	.	.	.	.	.	.	.	.	.	.	.	.	.	.	.	.	.	.	.	.	.	1	.	.	.	.	.	.
Lathyrus sylvestris	6	.	.	.	.	.	.	.	.	.	.	.	.	.	.	.	.	.	.	.	.	.	.	.	.	.	.	.	.	.	.	.	.	.	.	.	.	.	.	.	.	.	+	.	.	.	.	.	.
Leucanthemum vulgare	6	.	.	.	.	.	.	.	.	.	.	.	.	.	.	.	.	.	.	.	.	.	.	.	.	.	.	.	.	.	.	.	.	.	.	.	.	.	.	.	.	.	+	.	.	.	.	.	.
Melica nutans	6	.	.	.	.	.	.	.	.	.	.	.	.	.	.	.	.	.	.	.	.	.	.	.	.	.	.	.	.	.	.	.	.	.	.	.	.	.	.	.	.	.	+	.	.	.	.	.	.
Stellaria holostea	6	.	.	.	.	.	.	.	.	.	.	.	.	.	.	.	.	.	.	.	.	.	.	.	.	.	.	.	.	.	.	.	.	.	.	.	.	.	.	.	.	.	+	.	.	.	.	.	.
Viola tricolor	6	.	.	.	.	.	.	.	.	.	.	.	.	.	.	.	.	.	.	.	.	.	.	.	.	.	.	.	.	.	.	.	.	.	.	.	.	.	.	.	.	.	+	.	.	.	.	.	.
Epilobium angustifolium	6	.	.	.	.	.	.	.	.	.	.	.	.	.	.	.	.	.	.	.	.	.	.	.	.	.	.	.	.	.	.	.	.	.	.	.	.	.	.	.	.	.	.	+	.	.	.	.	.
Hedera helix	6	.	.	.	.	.	.	.	.	.	.	.	.	.	.	.	.	.	.	.	.	.	.	.	.	.	.	.	.	.	.	.	.	.	.	.	.	.	.	.	.	.	.	+	+	.	.	1	.
Hieracium schmidtii	6	.	.	.	.	.	.	.	.	.	.	.	.	.	.	.	.	.	.	.	.	.	.	.	.	.	.	.	.	.	.	.	.	.	.	.	.	.	.	.	.	.	.	1	.	.	.	.	.
Jasione montana	6	.	.	.	.	.	.	.	.	.	.	.	.	.	.	.	.	.	.	.	.	.	.	.	.	.	.	.	.	.	.	.	.	.	.	.	.	.	.	.	.	.	.	+	.	.	.	.	.
Epilobium collinum	6	.	.	.	.	.	.	.	.	.	.	.	.	.	.	.	.	.	.	.	.	.	.	.	.	.	.	.	.	.	.	.	.	.	.	.	.	.	.	.	.	.	.	.	.	r	.	.	.
Populus tremula	5	.	.	.	.	.	.	.	.	.	.	.	.	.	.	.	.	.	.	.	.	.	.	.	.	.	.	.	.	.	.	.	.	.	.	.	.	.	.	.	.	.	.	.	.	1	.	.	.
Rosa tomentosa	5	.	.	.	.	.	.	.	.	.	.	.	.	.	.	.	.	.	.	.	.	.	.	.	.	.	.	.	.	.	.	.	.	.	.	.	.	.	.	.	.	.	.	.	.	+	.	.	.
Campanula trachelium	6	.	.	.	.	.	.	.	.	.	.	.	.	.	.	.	.	.	.	.	.	.	.	.	.	.	.	.	.	.	.	.	.	.	.	.	.	.	.	.	.	.	.	.	.	.	.	+	.
Carpinus betulus	5	.	.	.	.	.	.	.	.	.	.	.	.	.	.	.	.	.	.	.	.	.	.	.	.	.	.	.	.	.	.	.	.	.	.	.	.	.	.	.	.	.	.	.	.	.	.	+	.
Melica uniflora	6	.	.	.	.	.	.	.	.	.	.	.	.	.	.	.	.	.	.	.	.	.	.	.	.	.	.	.	.	.	.	.	.	.	.	.	.	.	.	.	.	.	.	.	.	.	.	3	.
Myosotis stricta	6	.	.	.	.	.	.	.	.	.	.	.	.	.	.	.	.	.	.	.	.	.	.	.	.	.	.	.	.	.	.	.	.	.	.	.	.	.	.	.	.	.	.	.	.	.	.	r	.
Ribes alpinum	5	.	.	.	.	.	.	.	.	.	.	.	.	.	.	.	.	.	.	.	.	.	.	.	.	.	.	.	.	.	.	.	.	.	.	.	.	.	.	.	.	.	.	.	.	.	.	1	.
Tilia platyphyllos	5	.	.	.	.	.	.	.	.	.	.	.	.	.	.	.	.	.	.	.	.	.	.	.	.	.	.	.	.	.	.	.	.	.	.	.	.	.	.	.	.	.	.	.	.	.	.	3	.
Agrostis capillaris	6	.	.	.	.	.	.	.	.	.	.	.	.	.	.	.	.	.	.	.	.	.	.	.	.	.	.	.	.	.	.	.	.	.	.	.	.	.	.	.	.	.	.	.	.	.	.	.	+
Rosa species	5	.	.	.	.	.	.	.	.	.	.	.	.	.	.	.	.	.	.	.	.	.	.	.	.	.	.	.	.	.	.	.	.	.	.	.	.	.	.	.	.	.	.	.	.	.	.	.	1
Rubus idaeus	5	.	.	.	.	.	.	.	.	.	.	.	.	.	.	.	.	.	.	.	.	.	.	.	.	.	.	.	.	.	.	.	.	.	.	.	.	.	.	.	.	.	.	.	.	.	.	.	+
Viola species	6	.	.	.	.	.	.	.	.	.	.	.	.	.	.	.	.	.	.	.	.	.	.	.	.	.	.	.	.	.	.	.	.	.	.	.	.	.	.	.	.	.	.	.	.	.	.	.	+
Hieracium lachenalii	6	.	.	.	.	.	.	.	.	.	.	.	.	.	.	.	.	.	.	.	.	.	.	.	.	.	.	.	.	.	.	.	.	.	.	.	.	.	.	.	.	.	.	.	.	.	.	.	.
Fragaria vesca	6	.	.	.	.	.	.	.	.	.	.	.	.	.	.	.	.	.	.	.	.	.	.	.	.	.	.	.	.	.	.	.	.	.	.	.	.	.	.	.	.	.	.	.	.	.	.	.	.
Genista tinctoria	6	.	.	.	.	.	.	.	.	.	.	.	.	.	.	.	.	.	.	.	.	.	.	.	.	.	.	.	.	.	.	.	.	.	.	.	.	.	.	.	.	.	.	.	.	.	.	.	.
Hypericum montanum	6	.	.	.	.	.	.	.	.	.	.	.	.	.	.	.	.	.	.	.	.	.	.	.	.	.	.	.	.	.	.	.	.	.	.	.	.	.	.	.	.	.	.	.	.	.	.	.	.
Thymus serpyllum	6	.	.	.	.	.	.	.	.	.	.	.	.	.	.	.	.	.	.	.	.	.	.	.	.	.	.	.	.	.	.	.	.	.	.	.	.	.	.	.	.	.	.	.	.	.	.	.	.
Arabidopsis thaliana	6	.	.	.	.	.	.	.	.	.	.	.	.	.	.	.	.	.	.	.	.	.	.	.	.	.	.	.	.	.	.	.	.	.	.	.	.	.	.	.	.	.	.	.	.	.	.	.	.
Linaria vulgaris	6	.	.	.	.	.	.	.	.	.	.	.	.	.	.	.	.	.	.	.	.	.	.	.	.	.	.	.	.	.	.	.	.	.	.	.	.	.	.	.	.	.	.	.	.	.	.	.	.
Verbascum species	6	.	.	.	.	.	.	.	.	.	.	.	.	.	.	.	.	.	.	.	.	.	.	.	.	.	.	.	.	.	.	.	.	.	.	.	.	.	.	.	.	.	.	.	.	.	.	.	.
Aurinia saxatilis	6	.	.	.	.	.	.	.	.	.	.	.	.	.	.	.	.	.	.	.	.	.	.	.	.	.	.	.	.	.	.	.	.	.	.	.	.	.	.	.	.	.	.	.	.	.	.	.	.
Campanula rapunculoides	6	.	.	.	.	.	.	.	.	.	.	.	.	.	.	.	.	.	.	.	.	.	.	.	.	.	.	.	.	.	.	.	.	.	.	.	.	.	.	.	.	.	.	.	.	.	.	.	.
Cardaminopsis arenosa	6	.	.	.	.	.	.	.	.	.	.	.	.	.	.	.	.	.	.	.	.	.	.	.	.	.	.	.	.	.	.	.	.	.	.	.	.	.	.	.	.	.	.	.	.	.	.	.	.
Cladonia coniocraea	9	.	.	.	.	.	.	.	.	.	.	.	.	.	.	.	.	.	.	.	.	.	.	.	.	.	.	.	.	.	.	.	.	.	.	.	.	.	.	.	.	.	.	.	.	.	.	.	.
Cladonia pyxidata	9	.	.	.	.	.	.	.	.	.	.	.	.	.	.	.	.	.	.	.	.	.	.	.	.	.	.	.	.	.	.	.	.	.	.	.	.	.	.	.	.	.	.	.	.	.	.	.	.
Galeopsis angustifolia	6	.	.	.	.	.	.	.	.	.	.	.	.	.	.	.	.	.	.	.	.	.	.	.	.	.	.	.	.	.	.	.	.	.	.	.	.	.	.	.	.	.	.	.	.	.	.	.	.
Hepatica nobilis	6	.	.	.	.	.	.	.	.	.	.	.	.	.	.	.	.	.	.	.	.	.	.	.	.	.	.	.	.	.	.	.	.	.	.	.	.	.	.	.	.	.	.	.	.	.	.	.	.
Hieracium cymosum	6	.	.	.	.	.	.	.	.	.	.	.	.	.	.	.	.	.	.	.	.	.	.	.	.	.	.	.	.	.	.	.	.	.	.	.	.	.	.	.	.	.	.	.	.	.	.	.	.
Hypnum cupressiforme	9	.	.	.	.	.	.	.	.	.	.	.	.	.	.	.	.	.	.	.	.	.	.	.	.	.	.	.	.	.	.	.	.	.	.	.	.	.	.	.	.	.	.	.	.	.	.	.	.
Lotus corniculatus agg.	6	.	.	.	.	.	.	.	.	.	.	.	.	.	.	.	.	.	.	.	.	.	.	.	.	.	.	.	.	.	.	.	.	.	.	.	.	.	.	.	.	.	.	.	.	.	.	.	.
Pimpinella saxifraga s.str.	6	.	.	.	.	.	.	.	.	.	.	.	.	.	.	.	.	.	.	.	.	.	.	.	.	.	.	.	.	.	.	.	.	.	.	.	.	.	.	.	.	.	.	.	.	.	.	.	.
Rosa species	7	.	.	.	.	.	.	.	.	.	.	.	.	.	.	.	.	.	.	.	.	.	.	.	.	.	.	.	.	.	.	.	.	.	.	.	.	.	.	.	.	.	.	.	.	.	.	.	.
Seseli osseum	6	.	.	.	.	.	.	.	.	.	.	.	.	.	.	.	.	.	.	.	.	.	.	.	.	.	.	.	.	.	.	.	.	.	.	.	.	.	.	.	.	.	.	.	.	.	.	.	.
Teucrium botrys	6	.	.	.	.	.	.	.	.	.	.	.	.	.	.	.	.	.	.	.	.	.	.	.	.	.	.	.	.	.	.	.	.	.	.	.	.	.	.	.	.	.	.	.	.	.	.	.	.
Veronica chamaedrys	6	.	.	.	.	.	.	.	.	.	.	.	.	.	.	.	.	.	.	.	.	.	.	.	.	.	.	.	.	.	.	.	.	.	.	.	.	.	.	.	.	.	.	.	.	.	.	.	.
Viola collina	6	.	.	.	.	.	.	.	.	.	.	.	.	.	.	.	.	.	.	.	.	.	.	.	.	.	.	.	.	.	.	.	.	.	.	.	.	.	.	.	.	.	.	.	.	.	.	.	.
Poa nemoralis ssp. nemoralis	6	.	.	.	.	.	.	.	.	.	.	.	.	.	.	.	.	.	.	.	.	.	.	.	.	.	.	.	.	.	.	.	.	.	.	.	.	.	.	.	.	.	.	.	.	.	.	.	.
Coronilla varia	6	.	.	.	.	.	.	.	.	.	.	.	.	.	.	.	.	.	.	.	.	.	.	.	.	.	.	.	.	.	.	.	.	.	.	.	.	.	.	.	.	.	.	.	.	.	.	.	.
Lembotropis nigricans	6	.	.	.	.	.	.	.	.	.	.	.	.	.	.	.	.	.	.	.	.	.	.	.	.	.	.	.	.	.	.	.	.	.	.	.	.	.	.	.	.	.	.	.	.	.	.	.	.
Arabis hirsuta	6	.	.	.	.	.	.	.	.	.	.	.	.	.	.	.	.	.	.	.	.	.	.	.	.	.	.	.	.	.	.	.	.	.	.	.	.	.	.	.	.	.	.	.	.	.	.	.	.
Asperula tinctoria	6	.	.	.	.	.	.	.	.	.	.	.	.	.	.	.	.	.	.	.	.	.	.	.	.	.	.	.	.	.	.	.	.	.	.	.	.	.	.	.	.	.	.	.	.	.	.	.	.
Cornus sanguinea	7	.	.	.	.	.	.	.	.	.	.	.	.	.	.	.	.	.	.	.	.	.	.	.	.	.	.	.	.	.	.	.	.	.	.	.	.	.	.	.	.	.	.	.	.	.	.	.	.
Galeopsis ladanum	6	.	.	.	.	.	.	.	.	.	.	.	.	.	.	.	.	.	.	.	.	.	.	.	.	.	.	.	.	.	.	.	.	.	.	.	.	.	.	.	.	.	.	.	.	.	.	.	.
Hieracium bauhinii	6	.	.	.	.	.	.	.	.	.	.	.	.	.	.	.	.	.	.	.	.	.	.	.	.	.	.	.	.	.	.	.	.	.	.	.	.	.	.	.	.	.	.	.	.	.	.	.	.
Barbilophozia barbata	9	.	.	.	.	.	.	.	.	.	.	.	.	.	.	.	.	.	.	.	.	.	.	.	.	.	.	.	.	.	.	.	.	.	.	.	.	.	.	.	.	.	.	.	.	.	.	.	.
Cladonia furcata	9	.	.	.	.	.	.	.	.	.	.	.	.	.	.	.	.	.	.	.	.	.	.	.	.	.	.	.	.	.	.	.	.	.	.	.	.	.	.	.	.	.	.	.	.	.	.	.	.
Dactylis polygama	6	.	.	.	.	.	.	.	.	.	.	.	.	.	.	.	.	.	.	.	.	.	.	.	.	.	.	.	.	.	.	.	.	.	.	.	.	.	.	.	.	.	.	.	.	.	.	.	.
Hieracium racemosum	6	.	.	.	.	.	.	.	.	.	.	.	.	.	.	.	.	.	.	.	.	.	.	.	.	.	.	.	.	.	.	.	.	.	.	.	.	.	.	.	.	.	.	.	.	.	.	.	.
Plagiomnium affine	9	.	.	.	.	.	.	.	.	.	.	.	.	.	.	.	.	.	.	.	.	.	.	.	.	.	.	.	.	.	.	.	.	.	.	.	.	.	.	.	.	.	.	.	.	.	.	.	.
Pseudolysimachion spicatum	6	.	.	.	.	.	.	.	.	.	.	.	.	.	.	.	.	.	.	.	.	.	.	.	.	.	.	.	.	.	.	.	.	.	.	.	.	.	.	.	.	.	.	.	.	.	.	.	.
Pyrus pyraster	5	.	.	.	.	.	.	.	.	.	.	.	.	.	.	.	.	.	.	.	.	.	.	.	.	.	.	.	.	.	.	.	.	.	.	.	.	.	.	.	.	.	.	.	.	.	.	.	.
Tanacetum corymbosum	6	.	.	.	.	.	.	.	.	.	.	.	.	.	.	.	.	.	.	.	.	.	.	.	.	.	.	.	.	.	.	.	.	.	.	.	.	.	.	.	.	.	.	.	.	.	.	.	.
Arenaria serpyllifolia	6	.	.	.	.	.	.	.	.	.	.	.	.	.	.	.	.	.	.	.	.	.	.	.	.	.	.	.	.	.	.	.	.	.	.	.	.	.	.	.	.	.	.	.	.	.	.	.	.
Polytrichum piliferum	9	.	.	.	.	.	.	.	.	.	.	.	.	.	.	.	.	.	.	.	.	.	.	.	.	.	.	.	.	.	.	.	.	.	.	.	.	.	.	.	.	.	.	.	.	.	.	.	.
Rosa gallica	5	.	.	.	.	.	.	.	.	.	.	.	.	.	.	.	.	.	.	.	.	.	.	.	.	.	.	.	.	.	.	.	.	.	.	.	.	.	.	.	.	.	.	.	.	.	.	.	.
Trifolium arvense	6	.	.	.	.	.	.	.	.	.	.	.	.	.	.	.	.	.	.	.	.	.	.	.	.	.	.	.	.	.	.	.	.	.	.	.	.	.	.	.	.	.	.	.	.	.	.	.	.
Acer campestre	7	.	.	.	.	.	.	.	.	.	.	.	.	.	.	.	.	.	.	.	.	.	.	.	.	.	.	.	.	.	.	.	.	.	.	.	.	.	.	.	.	.	.	.	.	.	.	.	.
Carpinus betulus	7	.	.	.	.	.	.	.	.	.	.	.	.	.	.	.	.	.	.	.	.	.	.	.	.	.	.	.	.	.	.	.	.	.	.	.	.	.	.	.	.	.	.	.	.	.	.	.	.
Fraxinus excelsior	7	.	.	.	.	.	.	.	.	.	.	.	.	.	.	.	.	.	.	.	.	.	.	.	.	.	.	.	.	.	.	.	.	.	.	.	.	.	.	.	.	.	.	.	.	.	.	.	.
Prunus spinosa	7	.	.	.	.	.	.	.	.	.	.	.	.	.	.	.	.	.	.	.	.	.	.	.	.	.	.	.	.	.	.	.	.	.	.	.	.	.	.	.	.	.	.	.	.	.	.	.	.
Rhamnus cathartica	7	.	.	.	.	.	.	.	.	.	.	.	.	.	.	.	.	.	.	.	.	.	.	.	.	.	.	.	.	.	.	.	.	.	.	.	.	.	.	.	.	.	.	.	.	.	.	.	.
Tortella tortuosa	9	.	.	.	.	.	.	.	.	.	.	.	.	.	.	.	.	.	.	.	.	.	.	.	.	.	.	.	.	.	.	.	.	.	.	.	.	.	.	.	.	.	.	.	.	.	.	.	.
Jovibarba sobolifera	6	.	.	.	.	.	.	.	.	.	.	.	.	.	.	.	.	.	.	.	.	.	.	.	.	.	.	.	.	.	.	.	.	.	.	.	.	.	.	.	.	.	.	.	.	.	.	.	.
Allium vineale	7	.	.	.	.	.	.	.	.	.	.	.	.	.	.	.	.	.	.	.	.	.	.	.	.	.	.	.	.	.	.	.	.	.	.	.	.	.	.	.	.	.	.	.	.	.	.	.	.
Bryhnia species	9	.	.	.	.	.	.	.	.	.	.	.	.	.	.	.	.	.	.	.	.	.	.	.	.	.	.	.	.	.	.	.	.	.	.	.	.	.	.	.	.	.	.	.	.	.	.	.	.
Carduus nutans	7	.	.	.	.	.	.	.	.	.	.	.	.	.	.	.	.	.	.	.	.	.	.	.	.	.	.	.	.	.	.	.	.	.	.	.	.	.	.	.	.	.	.	.	.	.	.	.	.
Centaurea triumfettii	7	.	.	.	.	.	.	.	.	.	.	.	.	.	.	.	.	.	.	.	.	.	.	.	.	.	.	.	.	.	.	.	.	.	.	.	.	.	.	.	.	.	.	.	.	.	.	.	.
Melica picta	7	.	.	.	.	.	.	.	.	.	.	.	.	.	.	.	.	.	.	.	.	.	.	.	.	.	.	.	.	.	.	.	.	.	.	.	.	.	.	.	.	.	.	.	.	.	.	.	.
Poa compressa	7	.	.	.	.	.	.	.	.	.	.	.	.	.	.	.	.	.	.	.	.	.	.	.	.	.	.	.	.	.	.	.	.	.	.	.	.	.	.	.	.	.	.	.	.	.	.	.	.
Potentilla heptaphylla	7	.	.	.	.	.	.	.	.	.	.	.	.	.	.	.	.	.	.	.	.	.	.	.	.	.	.	.	.	.	.	.	.	.	.	.	.	.	.	.	.	.	.	.	.	.	.	.	.
Quercus petraea	7	.	.	.	.	.	.	.	.	.	.	.	.	.	.	.	.	.	.	.	.	.	.	.	.	.	.	.	.	.	.	.	.	.	.	.	.	.	.	.	.	.	.	.	.	.	.	.	.
Parmelia caperata	9	.	.	.	.	.	.	.	.	.	.	.	.	.	.	.	.	.	.	.	.	.	.	.	.	.	.	.	.	.	.	.	.	.	.	.	.	.	.	.	.	.	.	.	.	.	.	.	.
Polytrichum formosum	9	.	.	.	.	.	.	.	.	.	.	.	.	.	.	.	.	.	.	.	.	.	.	.	.	.	.	.	.	.	.	.	.	.	.	.	.	.	.	.	.	.	.	.	.	.	.	.	.
Prunus mahaleb	5	.	.	.	.	.	.	.	.	.	.	.	.	.	.	.	.	.	.	.	.	.	.	.	.	.	.	.	.	.	.	.	.	.	.	.	.	.	.	.	.	.	.	.	.	.	.	.	.
Quercus pubescens	5	.	.	.	.	.	.	.	.	.	.	.	.	.	.	.	.	.	.	.	.	.	.	.	.	.	.	.	.	.	.	.	.	.	.	.	.	.	.	.	.	.	.	.	.	.	.	.	.
Quercus x calvescens (Q. petraea x pubescens)	5	.	.	.	.	.	.	.	.	.	.	.	.	.	.	.	.	.	.	.	.	.	.	.	.	.	.	.	.	.	.	.	.	.	.	.	.	.	.	.	.	.	.	.	.	.	.	.	.
Coronilla emerus	5	.	.	.	.	.	.	.	.	.	.	.	.	.	.	.	.	.	.	.	.	.	.	.	.	.	.	.	.	.	.	.	.	.	.	.	.	.	.	.	.	.	.	.	.	.	.	.	.
Acer opalus	5	.	.	.	.	.	.	.	.	.	.	.	.	.	.	.	.	.	.	.	.	.	.	.	.	.	.	.	.	.	.	.	.	.	.	.	.	.	.	.	.	.	.	.	.	.	.	.	.
Cotoneaster species	5	.	.	.	.	.	.	.	.	.	.	.	.	.	.	.	.	.	.	.	.	.	.	.	.	.	.	.	.	.	.	.	.	.	.	.	.	.	.	.	.	.	.	.	.	.	.	.	.
Lathyrus vernus	6	.	.	.	.	.	.	.	.	.	.	.	.	.	.	.	.	.	.	.	.	.	.	.	.	.	.	.	.	.	.	.	.	.	.	.	.	.	.	.	.	.	.	.	.	.	.	.	.
Primula veris ssp. suaveolens	6	.	.	.	.	.	.	.	.	.	.	.	.	.	.	.	.	.	.	.	.	.	.	.	.	.	.	.	.	.	.	.	.	.	.	.	.	.	.	.	.	.	.	.	.	.	.	.	.
Melittis melissophyllum	6	.	.	.	.	.	.	.	.	.	.	.	.	.	.	.	.	.	.	.	.	.	.	.	.	.	.	.	.	.	.	.	.	.	.	.	.	.	.	.	.	.	.	.	.	.	.	.	.
Juniperus communis ssp. communis	5	.	.	.	.	.	.	.	.	.	.	.	.	.	.	.	.	.	.	.	.	.	.	.	.	.	.	.	.	.	.	.	.	.	.	.	.	.	.	.	.	.	.	.	.	.	.	.	.
Lonicera alpigena	5	.	.	.	.	.	.	.	.	.	.	.	.	.	.	.	.	.	.	.	.	.	.	.	.	.	.	.	.	.	.	.	.	.	.	.	.	.	.	.	.	.	.	.	.	.	.	.	.
Lonicera caerulea ssp. caerulea	5	.	.	.	.	.	.	.	.	.	.	.	.	.	.	.	.	.	.	.	.	.	.	.	.	.	.	.	.	.	.	.	.	.	.	.	.	.	.	.	.	.	.	.	.	.	.	.	.
Rosa pendulina	5	.	.	.	.	.	.	.	.	.	.	.	.	.	.	.	.	.	.	.	.	.	.	.	.	.	.	.	.	.	.	.	.	.	.	.	.	.	.	.	.	.	.	.	.	.	.	.	.
Sorbus aria	5	.	.	.	.	.	.	.	.	.	.	.	.	.	.	.	.	.	.	.	.	.	.	.	.	.	.	.	.	.	.	.	.	.	.	.	.	.	.	.	.	.	.	.	.	.	.	.	.
Sorbus chamaemespilus	5	.	.	.	.	.	.	.	.	.	.	.	.	.	.	.	.	.	.	.	.	.	.	.	.	.	.	.	.	.	.	.	.	.	.	.	.	.	.	.	.	.	.	.	.	.	.	.	.
Sorbus mougeotii	5	.	.	.	.	.	.	.	.	.	.	.	.	.	.	.	.	.	.	.	.	.	.	.	.	.	.	.	.	.	.	.	.	.	.	.	.	.	.	.	.	.	.	.	.	.	.	.	.
Salix appendiculata	5	.	.	.	.	.	.	.	.	.	.	.	.	.	.	.	.	.	.	.	.	.	.	.	.	.	.	.	.	.	.	.	.	.	.	.	.	.	.	.	.	.	.	.	.	.	.	.	.
Sorbus aucuparia ssp. aucuparia	5	.	.	.	.	.	.	.	.	.	.	.	.	.	.	.	.	.	.	.	.	.	.	.	.	.	.	.	.	.	.	.	.	.	.	.	.	.	.	.	.	.	.	.	.	.	.	.	.
Lonicera nigra	5	.	.	.	.	.	.	.	.	.	.	.	.	.	.	.	.	.	.	.	.	.	.	.	.	.	.	.	.	.	.	.	.	.	.	.	.	.	.	.	.	.	.	.	.	.	.	.	.
Sambucus racemosa	5	.	.	.	.	.	.	.	.	.	.	.	.	.	.	.	.	.	.	.	.	.	.	.	.	.	.	.	.	.	.	.	.	.	.	.	.	.	.	.	.	.	.	.	.	.	.	.	.
Rhamnus alpinus	5	.	.	.	.	.	.	.	.	.	.	.	.	.	.	.	.	.	.	.	.	.	.	.	.	.	.	.	.	.	.	.	.	.	.	.	.	.	.	.	.	.	.	.	.	.	.	.	.
Abies alba	5	.	.	.	.	.	.	.	.	.	.	.	.	.	.	.	.	.	.	.	.	.	.	.	.	.	.	.	.	.	.	.	.	.	.	.	.	.	.	.	.	.	.	.	.	.	.	.	.
Salix cinerea	5	.	.	.	.	.	.	.	.	.	.	.	.	.	.	.	.	.	.	.	.	.	.	.	.	.	.	.	.	.	.	.	.	.	.	.	.	.	.	.	.	.	.	.	.	.	.	.	.
Juniperus communis ssp. alpina	5	.	.	.	.	.	.	.	.	.	.	.	.	.	.	.	.	.	.	.	.	.	.	.	.	.	.	.	.	.	.	.	.	.	.	.	.	.	.	.	.	.	.	.	.	.	.	.	.
Ribes petraeum	5	.	.	.	.	.	.	.	.	.	.	.	.	.	.	.	.	.	.	.	.	.	.	.	.	.	.	.	.	.	.	.	.	.	.	.	.	.	.	.	.	.	.	.	.	.	.	.	.
Cotoneaster tomentosus	5	.	.	.	.	.	.	.	.	.	.	.	.	.	.	.	.	.	.	.	.	.	.	.	.	.	.	.	.	.	.	.	.	.	.	.	.	.	.	.	.	.	.	.	.	.	.	.	.
Arctostaphylos uva-ursi	6	.	.	.	.	.	.	.	.	.	.	.	.	.	.	.	.	.	.	.	.	.	.	.	.	.	.	.	.	.	.	.	.	.	.	.	.	.	.	.	.	.	.	.	.	.	.	.	.
Carex alba	6	.	.	.	.	.	.	.	.	.	.	.	.	.	.	.	.	.	.	.	.	.	.	.	.	.	.	.	.	.	.	.	.	.	.	.	.	.	.	.	.	.	.	.	.	.	.	.	.
Gentiana lutea	6	.	.	.	.	.	.	.	.	.	.	.	.	.	.	.	.	.	.	.	.	.	.	.	.	.	.	.	.	.	.	.	.	.	.	.	.	.	.	.	.	.	.	.	.	.	.	.	.
Laburnum anagyroides	5	.	.	.	.	.	.	.	.	.	.	.	.	.	.	.	.	.	.	.	.	.	.	.	.	.	.	.	.	.	.	.	.	.	.	.	.	.	.	.	.	.	.	.	.	.	.	.	.
Rubus saxatilis	6	.	.	.	.	.	.	.	.	.	.	.	.	.	.	.	.	.	.	.	.	.	.	.	.	.	.	.	.	.	.	.	.	.	.	.	.	.	.	.	.	.	.	.	.	.	.	.	.
Carex sempervirens	6	.	.	.	.	.	.	.	.	.	.	.	.	.	.	.	.	.	.	.	.	.	.	.	.	.	.	.	.	.	.	.	.	.	.	.	.	.	.	.	.	.	.	.	.	.	.	.	.
Sorbus x pinnatifida (S. aria x aucuparia)	6	.	.	.	.	.	.	.	.	.	.	.	.	.	.	.	.	.	.	.	.	.	.	.	.	.	.	.	.	.	.	.	.	.	.	.	.	.	.	.	.	.	.	.	.	.	.	.	.
Colutea arborescens	5	.	.	.	.	.	.	.	.	.	.	.	.	.	.	.	.	.	.	.	.	.	.	.	.	.	.	.	.	.	.	.	.	.	.	.	.	.	.	.	.	.	.	.	.	.	.	.	.
Robinia pseudacacia	5	.	.	.	.	.	.	.	.	.	.	.	.	.	.	.	.	.	.	.	.	.	.	.	.	.	.	.	.	.	.	.	.	.	.	.	.	.	.	.	.	.	.	.	.	.	.	.	.
Quercus petraea	3	.	.	.	.	.	.	.	.	.	.	.	.	.	.	.	.	.	.	.	.	.	.	.	.	.	.	.	.	.	.	.	.	.	.	.	.	.	.	.	.	.	.	.	.	.	.	.	.
Rhamnus saxatilis	5	.	.	.	.	.	.	.	.	.	.	.	.	.	.	.	.	.	.	.	.	.	.	.	.	.	.	.	.	.	.	.	.	.	.	.	.	.	.	.	.	.	.	.	.	.	.	.	.
Sorbus aria	3	.	.	.	.	.	.	.	.	.	.	.	.	.	.	.	.	.	.	.	.	.	.	.	.	.	.	.	.	.	.	.	.	.	.	.	.	.	.	.	.	.	.	.	.	.	.	.	.
Genista pilosa	6	.	.	.	.	.	.	.	.	.	.	.	.	.	.	.	.	.	.	.	.	.	.	.	.	.	.	.	.	.	.	.	.	.	.	.	.	.	.	.	.	.	.	.	.	.	.	.	.
Teucrium scorodonia	6	.	.	.	.	.	.	.	.	.	.	.	.	.	.	.	.	.	.	.	.	.	.	.	.	.	.	.	.	.	.	.	.	.	.	.	.	.	.	.	.	.	.	.	.	.	.	.	.
Lasallia pustulata	9	.	.	.	.	.	.	.	.	.	.	.	.	.	.	.	.	.	.	.	.	.	.	.	.	.	.	.	.	.	.	.	.	.	.	.	.	.	.	.	.	.	.	.	.	.	.	.	.
Dryopteris filix-mas	6	.	.	.	.	.	.	.	.	.	.	.	.	.	.	.	.	.	.	.	.	.	.	.	.	.	.	.	.	.	.	.	.	.	.	.	.	.	.	.	.	.	.	.	.	.	.	.	.
Festuca heteropachys	6	.	.	.	.	.	.	.	.	.	.	.	.	.	.	.	.	.	.	.	.	.	.	.	.	.	.	.	.	.	.	.	.	.	.	.	.	.	.	.	.	.	.	.	.	.	.	.	.
Ceratodon purpureus	9	.	.	.	.	.	.	.	.	.	.	.	.	.	.	.	.	.	.	.	.	.	.	.	.	.	.	.	.	.	.	.	.	.	.	.	.	.	.	.	.	.	.	.	.	.	.	.	.
Pulsatilla vulgaris	6	.	.	.	.	.	.	.	.	.	.	.	.	.	.	.	.	.	.	.	.	.	.	.	.	.	.	.	.	.	.	.	.	.	.	.	.	.	.	.	.	.	.	.	.	.	.	.	.
Alliaria petiolata	6	.	.	.	.	.	.	.	.	.	.	.	.	.	.	.	.	.	.	.	.	.	.	.	.	.	.	.	.	.	.	.	.	.	.	.	.	.	.	.	.	.	.	.	.	.	.	.	.
Bryum argenteum	9	.	.	.	.	.	.	.	.	.	.	.	.	.	.	.	.	.	.	.	.	.	.	.	.	.	.	.	.	.	.	.	.	.	.	.	.	.	.	.	.	.	.	.	.	.	.	.	.
Rosa glauca	5	.	.	.	.	.	.	.	.	.	.	.	.	.	.	.	.	.	.	.	.	.	.	.	.	.	.	.	.	.	.	.	.	.	.	.	.	.	.	.	.	.	.	.	.	.	.	.	.
Staphylea pinnata	5	.	.	.	.	.	.	.	.	.	.	.	.	.	.	.	.	.	.	.	.	.	.	.	.	.	.	.	.	.	.	.	.	.	.	.	.	.	.	.	.	.	.	.	.	.	.	.	.
Carduus defloratus	6	.	.	.	.	.	.	.	.	.	.	.	.	.	.	.	.	.	.	.	.	.	.	.	.	.	.	.	.	.	.	.	.	.	.	.	.	.	.	.	.	.	.	.	.	.	.	.	.
Helleborus foetidus	6	.	.	.	.	.	.	.	.	.	.	.	.	.	.	.	.	.	.	.	.	.	.	.	.	.	.	.	.	.	.	.	.	.	.	.	.	.	.	.	.	.	.	.	.	.	.	.	.
Peucedanum cervaria	6	.	.	.	.	.	.	.	.	.	.	.	.	.	.	.	.	.	.	.	.	.	.	.	.	.	.	.	.	.	.	.	.	.	.	.	.	.	.	.	.	.	.	.	.	.	.	.	.
Rosa pimpinellifolia	5	.	.	.	.	.	.	.	.	.	.	.	.	.	.	.	.	.	.	.	.	.	.	.	.	.	.	.	.	.	.	.	.	.	.	.	.	.	.	.	.	.	.	.	.	.	.	.	.
Polygonatum odoratum	5	.	.	.	.	.	.	.	.	.	.	.	.	.	.	.	.	.	.	.	.	.	.	.	.	.	.	.	.	.	.	.	.	.	.	.	.	.	.	.	.	.	.	.	.	.	.	.	.
Rosa pimpinellifolia	6	.	.	.	.	.	.	.	.	.	.	.	.	.	.	.	.	.	.	.	.	.	.	.	.	.	.	.	.	.	.	.	.	.	.	.	.	.	.	.	.	.	.	.	.	.	.	.	.
Teucrium chamaedrys	5	.	.	.	.	.	.	.	.	.	.	.	.	.	.	.	.	.	.	.	.	.	.	.	.	.	.	.	.	.	.	.	.	.	.	.	.	.	.	.	.	.	.	.	.	.	.	.	.
Viola hirta	5	.	.	.	.	.	.	.	.	.	.	.	.	.	.	.	.	.	.	.	.	.	.	.	.	.	.	.	.	.	.	.	.	.	.	.	.	.	.	.	.	.	.	.	.	.	.	.	.
Mercurialis perennis	6	.	.	.	.	.	.	.	.	.	.	.	.	.	.	.	.	.	.	.	.	.	.	.	.	.	.	.	.	.	.	.	.	.	.	.	.	.	.	.	.	.	.	.	.	.	.	.	.
Arabis turrita	6	.	.	.	.	.	.	.	.	.	.	.	.	.	.	.	.	.	.	.	.	.	.	.	.	.	.	.	.	.	.	.	.	.	.	.	.	.	.	.	.	.	.	.	.	.	.	.	.
Laserpitium latifolium	6	.	.	.	.	.	.	.	.	.	.	.	.	.	.	.	.	.	.	.	.	.	.	.	.	.	.	.	.	.	.	.	.	.	.	.	.	.	.	.	.	.	.	.	.	.	.	.	.
Cyclamen purpurascens	6	.	.	.	.	.	.	.	.	.	.	.	.	.	.	.	.	.	.	.	.	.	.	.	.	.	.	.	.	.	.	.	.	.	.	.	.	.	.	.	.	.	.	.	.	.	.	.	.
Polygala vulgaris	6	.	.	.	.	.	.	.	.	.	.	.	.	.	.	.	.	.	.	.	.	.	.	.	.	.	.	.	.	.	.	.	.	.	.	.	.	.	.	.	.	.	.	.	.	.	.	.	.
Asplenium fontanum	6	.	.	.	.	.	.	.	.	.	.	.	.	.	.	.	.	.	.	.	.	.	.	.	.	.	.	.	.	.	.	.	.	.	.	.	.	.	.	.	.	.	.	.	.	.	.	.	.
Buxus sempervirens	5	.	.	.	.	.	.	.	.	.	.	.	.	.	.	.	.	.	.	.	.	.	.	.	.	.	.	.	.	.	.	.	.	.	.	.	.	.	.	.	.	.	.	.	.	.	.	.	.
Daphne alpina	6	.	.	.	.	.	.	.	.	.	.	.	.	.	.	.	.	.	.	.	.	.	.	.	.	.	.	.	.	.	.	.	.	.	.	.	.	.	.	.	.	.	.	.	.	.	.	.	.
Leucanthemum maximum	6	.	.	.	.	.	.	.	.	.	.	.	.	.	.	.	.	.	.	.	.	.	.	.	.	.	.	.	.	.	.	.	.	.	.	.	.	.	.	.	.	.	.	.	.	.	.	.	.
Euphorbia amygdaloides	6	.	.	.	.	.	.	.	.	.	.	.	.	.	.	.	.	.	.	.	.	.	.	.	.	.	.	.	.	.	.	.	.	.	.	.	.	.	.	.	.	.	.	.	.	.	.	.	.
Hippocrepis comosa	5	.	.	.	.	.	.	.	.	.	.	.	.	.	.	.	.	.	.	.	.	.	.	.	.	.	.	.	.	.	.	.	.	.	.	.	.	.	.	.	.	.	.	.	.	.	.	.	.
Melampyrum pratense	6	.	.	.	.	.	.	.	.	.	.	.	.	.	.	.	.	.	.	.	.	.	.	.	.	.	.	.	.	.	.	.	.	.	.	.	.	.	.	.	.	.	.	.	.	.	.	.	.
Taxus baccata	5	.	.	.	.	.	.	.	.	.	.	.	.	.	.	.	.	.	.	.	.	.	.	.	.	.	.	.	.	.	.	.	.	.	.	.	.	.	.	.	.	.	.	.	.	.	.	.	.
Rubus saxatilis	5	.	.	.	.	.	.	.	.	.	.	.	.	.	.	.	.	.	.	.	.	.	.	.	.	.	.	.	.	.	.	.	.	.	.	.	.	.	.	.	.	.	.	.	.	.	.	.	.
Calamagrostis varia	6	.	.	.	.	.	.	.	.	.	.	.	.	.	.	.	.	.	.	.	.	.	.	.	.	.	.	.	.	.	.	.	.	.	.	.	.	.	.	.	.	.	.	.	.	.	.	.	.
Valeriana montana	6	.	.	.	.	.	.	.	.	.	.	.	.	.	.	.	.	.	.	.	.	.	.	.	.	.	.	.	.	.	.	.	.	.	.	.	.	.	.	.	.	.	.	.	.	.	.	.	.
Globularia cordifolia	6	.	.	.	.	.	.	.	.	.	.	.	.	.	.	.	.	.	.	.	.	.	.	.	.	.	.	.	.	.	.	.	.	.	.	.	.	.	.	.	.	.	.	.	.	.	.	.	.
Carex sempervirens	5	.	.	.	.	.	.	.	.	.	.	.	.	.	.	.	.	.	.	.	.	.	.	.	.	.	.	.	.	.	.	.	.	.	.	.	.	.	.	.	.	.	.	.	.	.	.	.	.
Pinus x celakovskiorum (P. mugo x sylvestris)	5	.	.	.	.	.	.	.	.	.	.	.	.	.	.	.	.	.	.	.	.	.	.	.	.	.	.	.	.	.	.	.	.	.	.	.	.	.	.	.	.	.	.	.	.	.	.	.	.
Dianthus armeria	6	.	.	.	.	.	.	.	.	.	.	.	.	.	.	.	.	.	.	.	.	.	.	.	.	.	.	.	.	.	.	.	.	.	.	.	.	.	.	.	.	.	.	.	.	.	.	.	.
Festuca ovina agg.	6	.	.	.	.	.	.	.	.	.	.	.	.	.	.	.	.	.	.	.	.	.	.	.	.	.	.	.	.	.	.	.	.	.	.	.	.	.	.	.	.	.	.	.	.	.	.	.	.
Fraxinus excelsior	3	.	.	.	.	.	.	.	.	.	.	.	.	.	.	.	.	.	.	.	.	.	.	.	.	.	.	.	.	.	.	.	.	.	.	.	.	.	.	.	.	.	.	.	.	.	.	.	.
Genista sagittalis	6	.	.	.	.	.	.	.	.	.	.	.	.	.	.	.	.	.	.	.	.	.	.	.	.	.	.	.	.	.	.	.	.	.	.	.	.	.	.	.	.	.	.	.	.	.	.	.	.
Poa compressa	6	.	.	.	.	.	.	.	.	.	.	.	.	.	.	.	.	.	.	.	.	.	.	.	.	.	.	.	.	.	.	.	.	.	.	.	.	.	.	.	.	.	.	.	.	.	.	.	.
Asplenium ruta-muraria	6	.	.	.	.	.	.	.	.	.	.	.	.	.	.	.	.	.	.	.	.	.	.	.	.	.	.	.	.	.	.	.	.	.	.	.	.	.	.	.	.	.	.	.	.	.	.	.	.
Ctenidium molluscum	9	.	.	.	.	.	.	.	.	.	.	.	.	.	.	.	.	.	.	.	.	.	.	.	.	.	.	.	.	.	.	.	.	.	.	.	.	.	.	.	.	.	.	.	.	.	.	.	.
Ditrichum flexicaule	9	.	.	.	.	.	.	.	.	.	.	.	.	.	.	.	.	.	.	.	.	.	.	.	.	.	.	.	.	.	.	.	.	.	.	.	.	.	.	.	.	.	.	.	.	.	.	.	.
Erophila verna	6	.	.	.	.	.	.	.	.	.	.	.	.	.	.	.	.	.	.	.	.	.	.	.	.	.	.	.	.	.	.	.	.	.	.	.	.	.	.	.	.	.	.	.	.	.	.	.	.
Hieracium humile	6	.	.	.	.	.	.	.	.	.	.	.	.	.	.	.	.	.	.	.	.	.	.	.	.	.	.	.	.	.	.	.	.	.	.	.	.	.	.	.	.	.	.	.	.	.	.	.	.
Homalothecium philippeanum	9	.	.	.	.	.	.	.	.	.	.	.	.	.	.	.	.	.	.	.	.	.	.	.	.	.	.	.	.	.	.	.	.	.	.	.	.	.	.	.	.	.	.	.	.	.	.	.	.
Quercus robur	3	.	.	.	.	.	.	.	.	.	.	.	.	.	.	.	.	.	.	.	.	.	.	.	.	.	.	.	.	.	.	.	.	.	.	.	.	.	.	.	.	.	.	.	.	.	.	.	.
Saxifraga paniculata	6	.	.	.	.	.	.	.	.	.	.	.	.	.	.	.	.	.	.	.	.	.	.	.	.	.	.	.	.	.	.	.	.	.	.	.	.	.	.	.	.	.	.	.	.	.	.	.	.
Tilia platyphyllos	3	.	.	.	.	.	.	.	.	.	.	.	.	.	.	.	.	.	.	.	.	.	.	.	.	.	.	.	.	.	.	.	.	.	.	.	.	.	.	.	.	.	.	.	.	.	.	.	.
Tortula calcicolens	9	.	.	.	.	.	.	.	.	.	.	.	.	.	.	.	.	.	.	.	.	.	.	.	.	.	.	.	.	.	.	.	.	.	.	.	.	.	.	.	.	.	.	.	.	.	.	.	.
Leucanthemum vulgare agg.	6	.	.	.	.	.	.	.	.	.	.	.	.	.	.	.	.	.	.	.	.	.	.	.	.	.	.	.	.	.	.	.	.	.	.	.	.	.	.	.	.	.	.	.	.	.	.	.	.
Mycelis muralis	6	.	.	.	.	.	.	.	.	.	.	.	.	.	.	.	.	.	.	.	.	.	.	.	.	.	.	.	.	.	.	.	.	.	.	.	.	.	.	.	.	.	.	.	.	.	.	.	.
Tilia cordata	5	.	.	.	.	.	.	.	.	.	.	.	.	.	.	.	.	.	.	.	.	.	.	.	.	.	.	.	.	.	.	.	.	.	.	.	.	.	.	.	.	.	.	.	.	.	.	.	.
Draba aizoides	6	.	.	.	.	.	.	.	.	.	.	.	.	.	.	.	.	.	.	.	.	.	.	.	.	.	.	.	.	.	.	.	.	.	.	.	.	.	.	.	.	.	.	.	.	.	.	.	.
Hieracium bupleuroides	6	.	.	.	.	.	.	.	.	.	.	.	.	.	.	.	.	.	.	.	.	.	.	.	.	.	.	.	.	.	.	.	.	.	.	.	.	.	.	.	.	.	.	.	.	.	.	.	.
Thlaspi montanum	6	.	.	.	.	.	.	.	.	.	.	.	.	.	.	.	.	.	.	.	.	.	.	.	.	.	.	.	.	.	.	.	.	.	.	.	.	.	.	.	.	.	.	.	.	.	.	.	.
Arenaria serpyllifolia agg.	6	.	.	.	.	.	.	.	.	.	.	.	.	.	.	.	.	.	.	.	.	.	.	.	.	.	.	.	.	.	.	.	.	.	.	.	.	.	.	.	.	.	.	.	.	.	.	.	.
Fagus sylvatica	3	.	.	.	.	.	.	.	.	.	.	.	.	.	.	.	.	.	.	.	.	.	.	.	.	.	.	.	.	.	.	.	.	.	.	.	.	.	.	.	.	.	.	.	.	.	.	.	.
Saxifraga tridactylites	6	.	.	.	.	.	.	.	.	.	.	.	.	.	.	.	.	.	.	.	.	.	.	.	.	.	.	.	.	.	.	.	.	.	.	.	.	.	.	.	.	.	.	.	.	.	.	.	.
Thalictrum minus agg.	6	.	.	.	.	.	.	.	.	.	.	.	.	.	.	.	.	.	.	.	.	.	.	.	.	.	.	.	.	.	.	.	.	.	.	.	.	.	.	.	.	.	.	.	.	.	.	.	.
Campanula cochleariifolia	6	.	.	.	.	.	.	.	.	.	.	.	.	.	.	.	.	.	.	.	.	.	.	.	.	.	.	.	.	.	.	.	.	.	.	.	.	.	.	.	.	.	.	.	.	.	.	.	.
Crepis alpestris	6	.	.	.	.	.	.	.	.	.	.	.	.	.	.	.	.	.	.	.	.	.	.	.	.	.	.	.	.	.	.	.	.	.	.	.	.	.	.	.	.	.	.	.	.	.	.	.	.
Cladonia rangiferina	9	.	.	.	.	.	.	.	.	.	.	.	.	.	.	.	.	.	.	.	.	.	.	.	.	.	.	.	.	.	.	.	.	.	.	.	.	.	.	.	.	.	.	.	.	.	.	.	.
Betula pendula	7	.	.	.	.	.	.	.	.	.	.	.	.	.	.	.	.	.	.	.	.	.	.	.	.	.	.	.	.	.	.	.	.	.	.	.	.	.	.	.	.	.	.	.	.	.	.	.	.
Platismatia glauca	9	.	.	.	.	.	.	.	.	.	.	.	.	.	.	.	.	.	.	.	.	.	.	.	.	.	.	.	.	.	.	.	.	.	.	.	.	.	.	.	.	.	.	.	.	.	.	.	.
Rumex acetosa	6	.	.	.	.	.	.	.	.	.	.	.	.	.	.	.	.	.	.	.	.	.	.	.	.	.	.	.	.	.	.	.	.	.	.	.	.	.	.	.	.	.	.	.	.	.	.	.	.
Campanula rotundifolia	6	.	.	.	.	.	.	.	.	.	.	.	.	.	.	.	.	.	.	.	.	.	.	.	.	.	.	.	.	.	.	.	.	.	.	.	.	.	.	.	.	.	.	.	.	.	.	.	.
Festuca lemanii auct.	6	.	.	.	.	.	.	.	.	.	.	.	.	.	.	.	.	.	.	.	.	.	.	.	.	.	.	.	.	.	.	.	.	.	.	.	.	.	.	.	.	.	.	.	.	.	.	.	.
Racomitrium canescens	9	.	.	.	.	.	.	.	.	.	.	.	.	.	.	.	.	.	.	.	.	.	.	.	.	.	.	.	.	.	.	.	.	.	.	.	.	.	.	.	.	.	.	.	.	.	.	.	.
Aster linosyris	6	.	.	.	.	.	.	.	.	.	.	.	.	.	.	.	.	.	.	.	.	.	.	.	.	.	.	.	.	.	.	.	.	.	.	.	.	.	.	.	.	.	.	.	.	.	.	.	.
Cladonia foliacea	9	.	.	.	.	.	.	.	.	.	.	.	.	.	.	.	.	.	.	.	.	.	.	.	.	.	.	.	.	.	.	.	.	.	.	.	.	.	.	.	.	.	.	.	.	.	.	.	.
Galium album s.str.	6	.	.	.	.	.	.	.	.	.	.	.	.	.	.	.	.	.	.	.	.	.	.	.	.	.	.	.	.	.	.	.	.	.	.	.	.	.	.	.	.	.	.	.	.	.	.	.	.
Parmelia conspersa	9	.	.	.	.	.	.	.	.	.	.	.	.	.	.	.	.	.	.	.	.	.	.	.	.	.	.	.	.	.	.	.	.	.	.	.	.	.	.	.	.	.	.	.	.	.	.	.	.
Rosa canina s.str.	5	.	.	.	.	.	.	.	.	.	.	.	.	.	.	.	.	.	.	.	.	.	.	.	.	.	.	.	.	.	.	.	.	.	.	.	.	.	.	.	.	.	.	.	.	.	.	.	.
Polytrichum juniperinum	9	.	.	.	.	.	.	.	.	.	.	.	.	.	.	.	.	.	.	.	.	.	.	.	.	.	.	.	.	.	.	.	.	.	.	.	.	.	.	.	.	.	.	.	.	.	.	.	.
Galium aparine	6	.	.	.	.	.	.	.	.	.	.	.	.	.	.	.	.	.	.	.	.	.	.	.	.	.	.	.	.	.	.	.	.	.	.	.	.	.	.	.	.	.	.	.	.	.	.	.	.
Moehringia trinervia	6	.	.	.	.	.	.	.	.	.	.	.	.	.	.	.	.	.	.	.	.	.	.	.	.	.	.	.	.	.	.	.	.	.	.	.	.	.	.	.	.	.	.	.	.	.	.	.	.
Prunus avium	5	.	.	.	.	.	.	.	.	.	.	.	.	.	.	.	.	.	.	.	.	.	.	.	.	.	.	.	.	.	.	.	.	.	.	.	.	.	.	.	.	.	.	.	.	.	.	.	.
Rubus fruticosus agg.	5	.	.	.	.	.	.	.	.	.	.	.	.	.	.	.	.	.	.	.	.	.	.	.	.	.	.	.	.	.	.	.	.	.	.	.	.	.	.	.	.	.	.	.	.	.	.	.	.
Anomodon viticulosus	9	.	.	.	.	.	.	.	.	.	.	.	.	.	.	.	.	.	.	.	.	.	.	.	.	.	.	.	.	.	.	.	.	.	.	.	.	.	.	.	.	.	.	.	.	.	.	.	.
Carex halleriana	6	.	.	.	.	.	.	.	.	.	.	.	.	.	.	.	.	.	.	.	.	.	.	.	.	.	.	.	.	.	.	.	.	.	.	.	.	.	.	.	.	.	.	.	.	.	.	.	.
Encalypta streptocarpa	9	.	.	.	.	.	.	.	.	.	.	.	.	.	.	.	.	.	.	.	.	.	.	.	.	.	.	.	.	.	.	.	.	.	.	.	.	.	.	.	.	.	.	.	.	.	.	.	.
Vicia hirsuta	6	.	.	.	.	.	.	.	.	.	.	.	.	.	.	.	.	.	.	.	.	.	.	.	.	.	.	.	.	.	.	.	.	.	.	.	.	.	.	.	.	.	.	.	.	.	.	.	.
Camptothecium lutescens	9	.	.	.	.	.	.	.	.	.	.	.	.	.	.	.	.	.	.	.	.	.	.	.	.	.	.	.	.	.	.	.	.	.	.	.	.	.	.	.	.	.	.	.	.	.	.	.	.
Clematis vitalba	6	.	.	.	.	.	.	.	.	.	.	.	.	.	.	.	.	.	.	.	.	.	.	.	.	.	.	.	.	.	.	.	.	.	.	.	.	.	.	.	.	.	.	.	.	.	.	.	.
Rubus caesius	5	.	.	.	.	.	.	.	.	.	.	.	.	.	.	.	.	.	.	.	.	.	.	.	.	.	.	.	.	.	.	.	.	.	.	.	.	.	.	.	.	.	.	.	.	.	.	.	.
Sorbus domestica	5	.	.	.	.	.	.	.	.	.	.	.	.	.	.	.	.	.	.	.	.	.	.	.	.	.	.	.	.	.	.	.	.	.	.	.	.	.	.	.	.	.	.	.	.	.	.	.	.
Dactylis glomerata	6	.	.	.	.	.	.	.	.	.	.	.	.	.	.	.	.	.	.	.	.	.	.	.	.	.	.	.	.	.	.	.	.	.	.	.	.	.	.	.	.	.	.	.	.	.	.	.	.
Ulmus glabra	3	.	.	.	.	.	.	.	.	.	.	.	.	.	.	.	.	.	.	.	.	.	.	.	.	.	.	.	.	.	.	.	.	.	.	.	.	.	.	.	.	.	.	.	.	.	.	.	.
Asplenium adiantum-nigrum	6	.	.	.	.	.	.	.	.	.	.	.	.	.	.	.	.	.	.	.	.	.	.	.	.	.	.	.	.	.	.	.	.	.	.	.	.	.	.	.	.	.	.	.	.	.	.	.	.
Brachypodium sylvaticum	6	.	.	.	.	.	.	.	.	.	.	.	.	.	.	.	.	.	.	.	.	.	.	.	.	.	.	.	.	.	.	.	.	.	.	.	.	.	.	.	.	.	.	.	.	.	.	.	.
Aconitum lycoctonum ssp. vulparia	6	.	.	.	.	.	.	.	.	.	.	.	.	.	.	.	.	.	.	.	.	.	.	.	.	.	.	.	.	.	.	.	.	.	.	.	.	.	.	.	.	.	.	.	.	.	.	.	.
Bryum species	9	.	.	.	.	.	.	.	.	.	.	.	.	.	.	.	.	.	.	.	.	.	.	.	.	.	.	.	.	.	.	.	.	.	.	.	.	.	.	.	.	.	.	.	.	.	.	.	.
Campanula rotundifolia agg.	5	.	.	.	.	.	.	.	.	.	.	.	.	.	.	.	.	.	.	.	.	.	.	.	.	.	.	.	.	.	.	.	.	.	.	.	.	.	.	.	.	.	.	.	.	.	.	.	.
Carex humilis	5	.	.	.	.	.	.	.	.	.	.	.	.	.	.	.	.	.	.	.	.	.	.	.	.	.	.	.	.	.	.	.	.	.	.	.	.	.	.	.	.	.	.	.	.	.	.	.	.
Cladonia species	9	.	.	.	.	.	.	.	.	.	.	.	.	.	.	.	.	.	.	.	.	.	.	.	.	.	.	.	.	.	.	.	.	.	.	.	.	.	.	.	.	.	.	.	.	.	.	.	.
Dicranum species	9	.	.	.	.	.	.	.	.	.	.	.	.	.	.	.	.	.	.	.	.	.	.	.	.	.	.	.	.	.	.	.	.	.	.	.	.	.	.	.	.	.	.	.	.	.	.	.	.
Erica carnea	6	.	.	.	.	.	.	.	.	.	.	.	.	.	.	.	.	.	.	.	.	.	.	.	.	.	.	.	.	.	.	.	.	.	.	.	.	.	.	.	.	.	.	.	.	.	.	.	.
Festuca amethystina	6	.	.	.	.	.	.	.	.	.	.	.	.	.	.	.	.	.	.	.	.	.	.	.	.	.	.	.	.	.	.	.	.	.	.	.	.	.	.	.	.	.	.	.	.	.	.	.	.
Fissidens serrulatus	9	.	.	.	.	.	.	.	.	.	.	.	.	.	.	.	.	.	.	.	.	.	.	.	.	.	.	.	.	.	.	.	.	.	.	.	.	.	.	.	.	.	.	.	.	.	.	.	.
Galium austriacum	6	.	.	.	.	.	.	.	.	.	.	.	.	.	.	.	.	.	.	.	.	.	.	.	.	.	.	.	.	.	.	.	.	.	.	.	.	.	.	.	.	.	.	.	.	.	.	.	.
Galium lucidum	5	.	.	.	.	.	.	.	.	.	.	.	.	.	.	.	.	.	.	.	.	.	.	.	.	.	.	.	.	.	.	.	.	.	.	.	.	.	.	.	.	.	.	.	.	.	.	.	.
Genista pilosa	5	.	.	.	.	.	.	.	.	.	.	.	.	.	.	.	.	.	.	.	.	.	.	.	.	.	.	.	.	.	.	.	.	.	.	.	.	.	.	.	.	.	.	.	.	.	.	.	.
Globularia cordifolia	5	.	.	.	.	.	.	.	.	.	.	.	.	.	.	.	.	.	.	.	.	.	.	.	.	.	.	.	.	.	.	.	.	.	.	.	.	.	.	.	.	.	.	.	.	.	.	.	.
Mercurialis ovata	6	.	.	.	.	.	.	.	.	.	.	.	.	.	.	.	.	.	.	.	.	.	.	.	.	.	.	.	.	.	.	.	.	.	.	.	.	.	.	.	.	.	.	.	.	.	.	.	.
Mnium species	9	.	.	.	.	.	.	.	.	.	.	.	.	.	.	.	.	.	.	.	.	.	.	.	.	.	.	.	.	.	.	.	.	.	.	.	.	.	.	.	.	.	.	.	.	.	.	.	.
Phyteuma orbiculare	5	.	.	.	.	.	.	.	.	.	.	.	.	.	.	.	.	.	.	.	.	.	.	.	.	.	.	.	.	.	.	.	.	.	.	.	.	.	.	.	.	.	.	.	.	.	.	.	.
Picea abies	3	.	.	.	.	.	.	.	.	.	.	.	.	.	.	.	.	.	.	.	.	.	.	.	.	.	.	.	.	.	.	.	.	.	.	.	.	.	.	.	.	.	.	.	.	.	.	.	.
Pinus nigra	3	.	.	.	.	.	.	.	.	.	.	.	.	.	.	.	.	.	.	.	.	.	.	.	.	.	.	.	.	.	.	.	.	.	.	.	.	.	.	.	.	.	.	.	.	.	.	.	.
Plagiothecium undulatum	9	.	.	.	.	.	.	.	.	.	.	.	.	.	.	.	.	.	.	.	.	.	.	.	.	.	.	.	.	.	.	.	.	.	.	.	.	.	.	.	.	.	.	.	.	.	.	.	.
Polygala amara	6	.	.	.	.	.	.	.	.	.	.	.	.	.	.	.	.	.	.	.	.	.	.	.	.	.	.	.	.	.	.	.	.	.	.	.	.	.	.	.	.	.	.	.	.	.	.	.	.
Polygala chamaebuxus	6	.	.	.	.	.	.	.	.	.	.	.	.	.	.	.	.	.	.	.	.	.	.	.	.	.	.	.	.	.	.	.	.	.	.	.	.	.	.	.	.	.	.	.	.	.	.	.	.
Prenanthes purpurea	6	.	.	.	.	.	.	.	.	.	.	.	.	.	.	.	.	.	.	.	.	.	.	.	.	.	.	.	.	.	.	.	.	.	.	.	.	.	.	.	.	.	.	.	.	.	.	.	.
Primula auricula	5	.	.	.	.	.	.	.	.	.	.	.	.	.	.	.	.	.	.	.	.	.	.	.	.	.	.	.	.	.	.	.	.	.	.	.	.	.	.	.	.	.	.	.	.	.	.	.	.
Primula vulgaris	6	.	.	.	.	.	.	.	.	.	.	.	.	.	.	.	.	.	.	.	.	.	.	.	.	.	.	.	.	.	.	.	.	.	.	.	.	.	.	.	.	.	.	.	.	.	.	.	.
Scabiosa lucida	5	.	.	.	.	.	.	.	.	.	.	.	.	.	.	.	.	.	.	.	.	.	.	.	.	.	.	.	.	.	.	.	.	.	.	.	.	.	.	.	.	.	.	.	.	.	.	.	.
Scleropodium purum	9	.	.	.	.	.	.	.	.	.	.	.	.	.	.	.	.	.	.	.	.	.	.	.	.	.	.	.	.	.	.	.	.	.	.	.	.	.	.	.	.	.	.	.	.	.	.	.	.
Sesleria varia agg.	5	.	.	.	.	.	.	.	.	.	.	.	.	.	.	.	.	.	.	.	.	.	.	.	.	.	.	.	.	.	.	.	.	.	.	.	.	.	.	.	.	.	.	.	.	.	.	.	.
Solidago virgaurea ssp. virgaurea	6	.	.	.	.	.	.	.	.	.	.	.	.	.	.	.	.	.	.	.	.	.	.	.	.	.	.	.	.	.	.	.	.	.	.	.	.	.	.	.	.	.	.	.	.	.	.	.	.
Teucrium montanum	5	.	.	.	.	.	.	.	.	.	.	.	.	.	.	.	.	.	.	.	.	.	.	.	.	.	.	.	.	.	.	.	.	.	.	.	.	.	.	.	.	.	.	.	.	.	.	.	.
Thalictrum minus	5	.	.	.	.	.	.	.	.	.	.	.	.	.	.	.	.	.	.	.	.	.	.	.	.	.	.	.	.	.	.	.	.	.	.	.	.	.	.	.	.	.	.	.	.	.	.	.	.
Valeriana tripteris	6	.	.	.	.	.	.	.	.	.	.	.	.	.	.	.	.	.	.	.	.	.	.	.	.	.	.	.	.	.	.	.	.	.	.	.	.	.	.	.	.	.	.	.	.	.	.	.	.
Viola reichenbachiana	6	.	.	.	.	.	.	.	.	.	.	.	.	.	.	.	.	.	.	.	.	.	.	.	.	.	.	.	.	.	.	.	.	.	.	.	.	.	.	.	.	.	.	.	.	.	.	.	.
Ranunculus nemorosus	6	.	.	.	.	.	.	.	.	.	.	.	.	.	.	.	.	.	.	.	.	.	.	.	.	.	.	.	.	.	.	.	.	.	.	.	.	.	.	.	.	.	.	.	.	.	.	.	.
Rosa vosagiaca	5	.	.	.	.	.	.	.	.	.	.	.	.	.	.	.	.	.	.	.	.	.	.	.	.	.	.	.	.	.	.	.	.	.	.	.	.	.	.	.	.	.	.	.	.	.	.	.	.
Acinos alpinus	6	.	.	.	.	.	.	.	.	.	.	.	.	.	.	.	.	.	.	.	.	.	.	.	.	.	.	.	.	.	.	.	.	.	.	.	.	.	.	.	.	.	.	.	.	.	.	.	.
Buphthalmum salicifolium	6	.	.	.	.	.	.	.	.	.	.	.	.	.	.	.	.	.	.	.	.	.	.	.	.	.	.	.	.	.	.	.	.	.	.	.	.	.	.	.	.	.	.	.	.	.	.	.	.
Carduus defloratus agg.	6	.	.	.	.	.	.	.	.	.	.	.	.	.	.	.	.	.	.	.	.	.	.	.	.	.	.	.	.	.	.	.	.	.	.	.	.	.	.	.	.	.	.	.	.	.	.	.	.
Euphrasia salisburgensis	6	.	.	.	.	.	.	.	.	.	.	.	.	.	.	.	.	.	.	.	.	.	.	.	.	.	.	.	.	.	.	.	.	.	.	.	.	.	.	.	.	.	.	.	.	.	.	.	.
Fissidens dubius	9	.	.	.	.	.	.	.	.	.	.	.	.	.	.	.	.	.	.	.	.	.	.	.	.	.	.	.	.	.	.	.	.	.	.	.	.	.	.	.	.	.	.	.	.	.	.	.	.
Galium anisophyllon	6	.	.	.	.	.	.	.	.	.	.	.	.	.	.	.	.	.	.	.	.	.	.	.	.	.	.	.	.	.	.	.	.	.	.	.	.	.	.	.	.	.	.	.	.	.	.	.	.
Helianthemum nummularium agg.	6	.	.	.	.	.	.	.	.	.	.	.	.	.	.	.	.	.	.	.	.	.	.	.	.	.	.	.	.	.	.	.	.	.	.	.	.	.	.	.	.	.	.	.	.	.	.	.	.
Hypnum lacunosum	9	.	.	.	.	.	.	.	.	.	.	.	.	.	.	.	.	.	.	.	.	.	.	.	.	.	.	.	.	.	.	.	.	.	.	.	.	.	.	.	.	.	.	.	.	.	.	.	.
Laserpitium siler	6	.	.	.	.	.	.	.	.	.	.	.	.	.	.	.	.	.	.	.	.	.	.	.	.	.	.	.	.	.	.	.	.	.	.	.	.	.	.	.	.	.	.	.	.	.	.	.	.
Leontodon incanus	6	.	.	.	.	.	.	.	.	.	.	.	.	.	.	.	.	.	.	.	.	.	.	.	.	.	.	.	.	.	.	.	.	.	.	.	.	.	.	.	.	.	.	.	.	.	.	.	.
Thymus praecox	6	.	.	.	.	.	.	.	.	.	.	.	.	.	.	.	.	.	.	.	.	.	.	.	.	.	.	.	.	.	.	.	.	.	.	.	.	.	.	.	.	.	.	.	.	.	.	.	.
Tortula muralis	9	.	.	.	.	.	.	.	.	.	.	.	.	.	.	.	.	.	.	.	.	.	.	.	.	.	.	.	.	.	.	.	.	.	.	.	.	.	.	.	.	.	.	.	.	.	.	.	.
Pimpinella major	6	.	.	.	.	.	.	.	.	.	.	.	.	.	.	.	.	.	.	.	.	.	.	.	.	.	.	.	.	.	.	.	.	.	.	.	.	.	.	.	.	.	.	.	.	.	.	.	.
Populus tremula	3	.	.	.	.	.	.	.	.	.	.	.	.	.	.	.	.	.	.	.	.	.	.	.	.	.	.	.	.	.	.	.	.	.	.	.	.	.	.	.	.	.	.	.	.	.	.	.	.
Salvia glutinosa	6	.	.	.	.	.	.	.	.	.	.	.	.	.	.	.	.	.	.	.	.	.	.	.	.	.	.	.	.	.	.	.	.	.	.	.	.	.	.	.	.	.	.	.	.	.	.	.	.
Schistidium apocarpum	9	.	.	.	.	.	.	.	.	.	.	.	.	.	.	.	.	.	.	.	.	.	.	.	.	.	.	.	.	.	.	.	.	.	.	.	.	.	.	.	.	.	.	.	.	.	.	.	.
Lathyrus linifolius	6	.	.	.	.	.	.	.	.	.	.	.	.	.	.	.	.	.	.	.	.	.	.	.	.	.	.	.	.	.	.	.	.	.	.	.	.	.	.	.	.	.	.	.	.	.	.	.	.
Dicranum undulatum	9	.	.	.	.	.	.	.	.	.	.	.	.	.	.	.	.	.	.	.	.	.	.	.	.	.	.	.	.	.	.	.	.	.	.	.	.	.	.	.	.	.	.	.	.	.	.	.	.
Avenula praeusta	6	.	.	.	.	.	.	.	.	.	.	.	.	.	.	.	.	.	.	.	.	.	.	.	.	.	.	.	.	.	.	.	.	.	.	.	.	.	.	.	.	.	.	.	.	.	.	.	.
Brachypodium pinnatum agg.	6	.	.	.	.	.	.	.	.	.	.	.	.	.	.	.	.	.	.	.	.	.	.	.	.	.	.	.	.	.	.	.	.	.	.	.	.	.	.	.	.	.	.	.	.	.	.	.	.
Briza media	6	.	.	.	.	.	.	.	.	.	.	.	.	.	.	.	.	.	.	.	.	.	.	.	.	.	.	.	.	.	.	.	.	.	.	.	.	.	.	.	.	.	.	.	.	.	.	.	.
Crataegus x macrocarpa (C. laevigata x rhipidophyl	5	.	.	.	.	.	.	.	.	.	.	.	.	.	.	.	.	.	.	.	.	.	.	.	.	.	.	.	.	.	.	.	.	.	.	.	.	.	.	.	.	.	.	.	.	.	.	.	.
Koeleria pyramidata agg.	6	.	.	.	.	.	.	.	.	.	.	.	.	.	.	.	.	.	.	.	.	.	.	.	.	.	.	.	.	.	.	.	.	.	.	.	.	.	.	.	.	.	.	.	.	.	.	.	.
Pinus mugo	5	.	.	.	.	.	.	.	.	.	.	.	.	.	.	.	.	.	.	.	.	.	.	.	.	.	.	.	.	.	.	.	.	.	.	.	.	.	.	.	.	.	.	.	.	.	.	.	.
Salix purpurea	5	.	.	.	.	.	.	.	.	.	.	.	.	.	.	.	.	.	.	.	.	.	.	.	.	.	.	.	.	.	.	.	.	.	.	.	.	.	.	.	.	.	.	.	.	.	.	.	.
Trifolium montanum	6	.	.	.	.	.	.	.	.	.	.	.	.	.	.	.	.	.	.	.	.	.	.	.	.	.	.	.	.	.	.	.	.	.	.	.	.	.	.	.	.	.	.	.	.	.	.	.	.
Arnica montana	6	.	.	.	.	.	.	.	.	.	.	.	.	.	.	.	.	.	.	.	.	.	.	.	.	.	.	.	.	.	.	.	.	.	.	.	.	.	.	.	.	.	.	.	.	.	.	.	.
Carex ornithopoda	6	.	.	.	.	.	.	.	.	.	.	.	.	.	.	.	.	.	.	.	.	.	.	.	.	.	.	.	.	.	.	.	.	.	.	.	.	.	.	.	.	.	.	.	.	.	.	.	.
Phyteuma orbiculare	6	.	.	.	.	.	.	.	.	.	.	.	.	.	.	.	.	.	.	.	.	.	.	.	.	.	.	.	.	.	.	.	.	.	.	.	.	.	.	.	.	.	.	.	.	.	.	.	.
Potentilla erecta	6	.	.	.	.	.	.	.	.	.	.	.	.	.	.	.	.	.	.	.	.	.	.	.	.	.	.	.	.	.	.	.	.	.	.	.	.	.	.	.	.	.	.	.	.	.	.	.	.
Sesleria albicans	6	.	.	.	.	.	.	.	.	.	.	.	.	.	.	.	.	.	.	.	.	.	.	.	.	.	.	.	.	.	.	.	.	.	.	.	.	.	.	.	.	.	.	.	.	.	.	.	.
Tofieldia calyculata	6	.	.	.	.	.	.	.	.	.	.	.	.	.	.	.	.	.	.	.	.	.	.	.	.	.	.	.	.	.	.	.	.	.	.	.	.	.	.	.	.	.	.	.	.	.	.	.	.
Polygonum viviparum	6	.	.	.	.	.	.	.	.	.	.	.	.	.	.	.	.	.	.	.	.	.	.	.	.	.	.	.	.	.	.	.	.	.	.	.	.	.	.	.	.	.	.	.	.	.	.	.	.
Carex species	6	.	.	.	.	.	.	.	.	.	.	.	.	.	.	.	.	.	.	.	.	.	.	.	.	.	.	.	.	.	.	.	.	.	.	.	.	.	.	.	.	.	.	.	.	.	.	.	.
Cephalanthera damasonium	6	.	.	.	.	.	.	.	.	.	.	.	.	.	.	.	.	.	.	.	.	.	.	.	.	.	.	.	.	.	.	.	.	.	.	.	.	.	.	.	.	.	.	.	.	.	.	.	.
Galium boreale	6	.	.	.	.	.	.	.	.	.	.	.	.	.	.	.	.	.	.	.	.	.	.	.	.	.	.	.	.	.	.	.	.	.	.	.	.	.	.	.	.	.	.	.	.	.	.	.	.
Prunella vulgaris	6	.	.	.	.	.	.	.	.	.	.	.	.	.	.	.	.	.	.	.	.	.	.	.	.	.	.	.	.	.	.	.	.	.	.	.	.	.	.	.	.	.	.	.	.	.	.	.	.
Lathyrus pratensis	6	.	.	.	.	.	.	.	.	.	.	.	.	.	.	.	.	.	.	.	.	.	.	.	.	.	.	.	.	.	.	.	.	.	.	.	.	.	.	.	.	.	.	.	.	.	.	.	.
Angelica sylvestris	6	.	.	.	.	.	.	.	.	.	.	.	.	.	.	.	.	.	.	.	.	.	.	.	.	.	.	.	.	.	.	.	.	.	.	.	.	.	.	.	.	.	.	.	.	.	.	.	.
Viburnum opulus	7	.	.	.	.	.	.	.	.	.	.	.	.	.	.	.	.	.	.	.	.	.	.	.	.	.	.	.	.	.	.	.	.	.	.	.	.	.	.	.	.	.	.	.	.	.	.	.	.
Homogyne alpina	6	.	.	.	.	.	.	.	.	.	.	.	.	.	.	.	.	.	.	.	.	.	.	.	.	.	.	.	.	.	.	.	.	.	.	.	.	.	.	.	.	.	.	.	.	.	.	.	.
Cotoneaster horizontalis	5	.	.	.	.	.	.	.	.	.	.	.	.	.	.	.	.	.	.	.	.	.	.	.	.	.	.	.	.	.	.	.	.	.	.	.	.	.	.	.	.	.	.	.	.	.	.	.	.
Molinia caerulea agg.	6	.	.	.	.	.	.	.	.	.	.	.	.	.	.	.	.	.	.	.	.	.	.	.	.	.	.	.	.	.	.	.	.	.	.	.	.	.	.	.	.	.	.	.	.	.	.	.	.
Aster bellidiastrum	6	.	.	.	.	.	.	.	.	.	.	.	.	.	.	.	.	.	.	.	.	.	.	.	.	.	.	.	.	.	.	.	.	.	.	.	.	.	.	.	.	.	.	.	.	.	.	.	.
Centaurea species	6	.	.	.	.	.	.	.	.	.	.	.	.	.	.	.	.	.	.	.	.	.	.	.	.	.	.	.	.	.	.	.	.	.	.	.	.	.	.	.	.	.	.	.	.	.	.	.	.
Platanthera bifolia	6	.	.	.	.	.	.	.	.	.	.	.	.	.	.	.	.	.	.	.	.	.	.	.	.	.	.	.	.	.	.	.	.	.	.	.	.	.	.	.	.	.	.	.	.	.	.	.	.
Polygonatum verticillatum	6	.	.	.	.	.	.	.	.	.	.	.	.	.	.	.	.	.	.	.	.	.	.	.	.	.	.	.	.	.	.	.	.	.	.	.	.	.	.	.	.	.	.	.	.	.	.	.	.
Succisa pratensis	6	.	.	.	.	.	.	.	.	.	.	.	.	.	.	.	.	.	.	.	.	.	.	.	.	.	.	.	.	.	.	.	.	.	.	.	.	.	.	.	.	.	.	.	.	.	.	.	.
Rosa majalis	7	.	.	.	.	.	.	.	.	.	.	.	.	.	.	.	.	.	.	.	.	.	.	.	.	.	.	.	.	.	.	.	.	.	.	.	.	.	.	.	.	.	.	.	.	.	.	.	.
Carex michelii	6	.	.	.	.	.	.	.	.	.	.	.	.	.	.	.	.	.	.	.	.	.	.	.	.	.	.	.	.	.	.	.	.	.	.	.	.	.	.	.	.	.	.	.	.	.	.	.	.
Chamaecytisus hirsutus ssp. ciliatus	6	.	.	.	.	.	.	.	.	.	.	.	.	.	.	.	.	.	.	.	.	.	.	.	.	.	.	.	.	.	.	.	.	.	.	.	.	.	.	.	.	.	.	.	.	.	.	.	.
Cytisus procumbens	6	.	.	.	.	.	.	.	.	.	.	.	.	.	.	.	.	.	.	.	.	.	.	.	.	.	.	.	.	.	.	.	.	.	.	.	.	.	.	.	.	.	.	.	.	.	.	.	.
Helianthemum grandiflorum s.lat.	6	.	.	.	.	.	.	.	.	.	.	.	.	.	.	.	.	.	.	.	.	.	.	.	.	.	.	.	.	.	.	.	.	.	.	.	.	.	.	.	.	.	.	.	.	.	.	.	.
Pulsatilla grandis	6	.	.	.	.	.	.	.	.	.	.	.	.	.	.	.	.	.	.	.	.	.	.	.	.	.	.	.	.	.	.	.	.	.	.	.	.	.	.	.	.	.	.	.	.	.	.	.	.
Quercus petraea agg.	7	.	.	.	.	.	.	.	.	.	.	.	.	.	.	.	.	.	.	.	.	.	.	.	.	.	.	.	.	.	.	.	.	.	.	.	.	.	.	.	.	.	.	.	.	.	.	.	.
Sesleria heufleriana	6	.	.	.	.	.	.	.	.	.	.	.	.	.	.	.	.	.	.	.	.	.	.	.	.	.	.	.	.	.	.	.	.	.	.	.	.	.	.	.	.	.	.	.	.	.	.	.	.
Spiraea media	5	.	.	.	.	.	.	.	.	.	.	.	.	.	.	.	.	.	.	.	.	.	.	.	.	.	.	.	.	.	.	.	.	.	.	.	.	.	.	.	.	.	.	.	.	.	.	.	.
Thymus pannonicus agg.	6	.	.	.	.	.	.	.	.	.	.	.	.	.	.	.	.	.	.	.	.	.	.	.	.	.	.	.	.	.	.	.	.	.	.	.	.	.	.	.	.	.	.	.	.	.	.	.	.
Tilia platyphyllos	7	.	.	.	.	.	.	.	.	.	.	.	.	.	.	.	.	.	.	.	.	.	.	.	.	.	.	.	.	.	.	.	.	.	.	.	.	.	.	.	.	.	.	.	.	.	.	.	.
Aconitum anthora	6	.	.	.	.	.	.	.	.	.	.	.	.	.	.	.	.	.	.	.	.	.	.	.	.	.	.	.	.	.	.	.	.	.	.	.	.	.	.	.	.	.	.	.	.	.	.	.	.
Arabis sagittata	6	.	.	.	.	.	.	.	.	.	.	.	.	.	.	.	.	.	.	.	.	.	.	.	.	.	.	.	.	.	.	.	.	.	.	.	.	.	.	.	.	.	.	.	.	.	.	.	.
Clematis recta	6	.	.	.	.	.	.	.	.	.	.	.	.	.	.	.	.	.	.	.	.	.	.	.	.	.	.	.	.	.	.	.	.	.	.	.	.	.	.	.	.	.	.	.	.	.	.	.	.
Euphorbia polychroma	6	.	.	.	.	.	.	.	.	.	.	.	.	.	.	.	.	.	.	.	.	.	.	.	.	.	.	.	.	.	.	.	.	.	.	.	.	.	.	.	.	.	.	.	.	.	.	.	.
Linaria genistifolia agg.	6	.	.	.	.	.	.	.	.	.	.	.	.	.	.	.	.	.	.	.	.	.	.	.	.	.	.	.	.	.	.	.	.	.	.	.	.	.	.	.	.	.	.	.	.	.	.	.	.
Melampyrum cristatum	6	.	.	.	.	.	.	.	.	.	.	.	.	.	.	.	.	.	.	.	.	.	.	.	.	.	.	.	.	.	.	.	.	.	.	.	.	.	.	.	.	.	.	.	.	.	.	.	.
Ranunculus bulbosus	6	.	.	.	.	.	.	.	.	.	.	.	.	.	.	.	.	.	.	.	.	.	.	.	.	.	.	.	.	.	.	.	.	.	.	.	.	.	.	.	.	.	.	.	.	.	.	.	.
Trifolium alpestre	6	.	.	.	.	.	.	.	.	.	.	.	.	.	.	.	.	.	.	.	.	.	.	.	.	.	.	.	.	.	.	.	.	.	.	.	.	.	.	.	.	.	.	.	.	.	.	.	.
Prunus mahaleb ssp. simonkaii	6	.	.	.	.	.	.	.	.	.	.	.	.	.	.	.	.	.	.	.	.	.	.	.	.	.	.	.	.	.	.	.	.	.	.	.	.	.	.	.	.	.	.	.	.	.	.	.	.
Agropyron intermedium agg.	6	.	.	.	.	.	.	.	.	.	.	.	.	.	.	.	.	.	.	.	.	.	.	.	.	.	.	.	.	.	.	.	.	.	.	.	.	.	.	.	.	.	.	.	.	.	.	.	.
Allium flavum	6	.	.	.	.	.	.	.	.	.	.	.	.	.	.	.	.	.	.	.	.	.	.	.	.	.	.	.	.	.	.	.	.	.	.	.	.	.	.	.	.	.	.	.	.	.	.	.	.
Carex muricata	6	.	.	.	.	.	.	.	.	.	.	.	.	.	.	.	.	.	.	.	.	.	.	.	.	.	.	.	.	.	.	.	.	.	.	.	.	.	.	.	.	.	.	.	.	.	.	.	.
Erysimum odoratum	6	.	.	.	.	.	.	.	.	.	.	.	.	.	.	.	.	.	.	.	.	.	.	.	.	.	.	.	.	.	.	.	.	.	.	.	.	.	.	.	.	.	.	.	.	.	.	.	.
Potentilla crantzii	6	.	.	.	.	.	.	.	.	.	.	.	.	.	.	.	.	.	.	.	.	.	.	.	.	.	.	.	.	.	.	.	.	.	.	.	.	.	.	.	.	.	.	.	.	.	.	.	.
Potentilla recta	6	.	.	.	.	.	.	.	.	.	.	.	.	.	.	.	.	.	.	.	.	.	.	.	.	.	.	.	.	.	.	.	.	.	.	.	.	.	.	.	.	.	.	.	.	.	.	.	.
Veronica austriaca	6	.	.	.	.	.	.	.	.	.	.	.	.	.	.	.	.	.	.	.	.	.	.	.	.	.	.	.	.	.	.	.	.	.	.	.	.	.	.	.	.	.	.	.	.	.	.	.	.
Waldsteinia geoides	6	.	.	.	.	.	.	.	.	.	.	.	.	.	.	.	.	.	.	.	.	.	.	.	.	.	.	.	.	.	.	.	.	.	.	.	.	.	.	.	.	.	.	.	.	.	.	.	.
Achillea nobilis	6	.	.	.	.	.	.	.	.	.	.	.	.	.	.	.	.	.	.	.	.	.	.	.	.	.	.	.	.	.	.	.	.	.	.	.	.	.	.	.	.	.	.	.	.	.	.	.	.
Campanula sibirica	6	.	.	.	.	.	.	.	.	.	.	.	.	.	.	.	.	.	.	.	.	.	.	.	.	.	.	.	.	.	.	.	.	.	.	.	.	.	.	.	.	.	.	.	.	.	.	.	.
Filipendula vulgaris	6	.	.	.	.	.	.	.	.	.	.	.	.	.	.	.	.	.	.	.	.	.	.	.	.	.	.	.	.	.	.	.	.	.	.	.	.	.	.	.	.	.	.	.	.	.	.	.	.
Iris pumila	6	.	.	.	.	.	.	.	.	.	.	.	.	.	.	.	.	.	.	.	.	.	.	.	.	.	.	.	.	.	.	.	.	.	.	.	.	.	.	.	.	.	.	.	.	.	.	.	.
Lactuca viminea	6	.	.	.	.	.	.	.	.	.	.	.	.	.	.	.	.	.	.	.	.	.	.	.	.	.	.	.	.	.	.	.	.	.	.	.	.	.	.	.	.	.	.	.	.	.	.	.	.
Prunus fruticosa	6	.	.	.	.	.	.	.	.	.	.	.	.	.	.	.	.	.	.	.	.	.	.	.	.	.	.	.	.	.	.	.	.	.	.	.	.	.	.	.	.	.	.	.	.	.	.	.	.
Carduus collinus	6	.	.	.	.	.	.	.	.	.	.	.	.	.	.	.	.	.	.	.	.	.	.	.	.	.	.	.	.	.	.	.	.	.	.	.	.	.	.	.	.	.	.	.	.	.	.	.	.
Centaurea triumfettii	6	.	.	.	.	.	.	.	.	.	.	.	.	.	.	.	.	.	.	.	.	.	.	.	.	.	.	.	.	.	.	.	.	.	.	.	.	.	.	.	.	.	.	.	.	.	.	.	.
Euonymus verrucosus	5	.	.	.	.	.	.	.	.	.	.	.	.	.	.	.	.	.	.	.	.	.	.	.	.	.	.	.	.	.	.	.	.	.	.	.	.	.	.	.	.	.	.	.	.	.	.	.	.
Pseudolysimachion orchideum	6	.	.	.	.	.	.	.	.	.	.	.	.	.	.	.	.	.	.	.	.	.	.	.	.	.	.	.	.	.	.	.	.	.	.	.	.	.	.	.	.	.	.	.	.	.	.	.	.
Arabis glabra	6	.	.	.	.	.	.	.	.	.	.	.	.	.	.	.	.	.	.	.	.	.	.	.	.	.	.	.	.	.	.	.	.	.	.	.	.	.	.	.	.	.	.	.	.	.	.	.	.
Table head:
Table number	Releve number	Country code	Nr. table in publ.	Nr. Releve in table	Date (year/month/day)	Relee area (m2)	Altitude (m)	Aspect (degrees)	Slope (degrees)	Cover tree layer (%)	Cover shrub layer (%)	Cover herb layer (%)	Cover moss layer (%)	Mosses identified (y/n)	Remarks	longitude	latitude	deg_lat	deg_lon
1	5000	DE	4	29	1958		450	225	30		60	60	50		Hoffman 1958, Meininger Muschelkalkgebietes. Elevation and position from maps	10.25	50.34
2	5001	DE	4	30	1958		450	180	30		70	80	60		Hoffman 1958, Meininger Muschelkalkgebietes. Elevation and position from maps	10.25	50.34
3	5002	DE	4	31	1958		450	180	25		60	50	30		Hoffman 1958, Meininger Muschelkalkgebietes. Elevation and position from maps	10.25	50.34
4	5003	DE	4	32	1958		450	180	35		60	90	10		Hoffman 1958, Meininger Muschelkalkgebietes. Elevation and position from maps	10.25	50.34
5	5004	DE	4	33	1958		450	180	30		60	90			Hoffman 1958, Meininger Muschelkalkgebietes. Elevation and position from maps	10.25	50.34
6	5005	DE	4	34	1958		450	180	30		70	80	5		Hoffman 1958, Meininger Muschelkalkgebietes. Elevation and position from maps	10.25	50.34
7	5006	DE	4	35	1958		450	180	30		70	80			Hoffman 1958, Meininger Muschelkalkgebietes. Elevation and position from maps	10.25	50.34
8	5007	DE	4	36	1958		450	180	40		60	70			Hoffman 1958, Meininger Muschelkalkgebietes. Elevation and position from maps	10.25	50.34
9	5008	DE	1	1	1990						90	80			Rauschert 1990, tab. 1, Vendelstein	11.4667	51.2833
10	5009	DE	1	2	1990						85	80			Rauschert 1990, tab. 1, an der Ingo-Klippe, Schwarzatal in Thüringen - około 50°38'27"N 11°11'49"E i 280 m absl.	11.1969	50.6408
11	5010	DE	1	3	1990						65	75			Rauschert 1990, tab. 1, Vendelstein (Holotypus)	11.4667	51.2833
12	5011	DE	1	4	1990						50	60			Rauschert 1990, tab. 1, Vendelstein	11.4667	51.2833
13	5012	DE	1	5	1990		453				50	50			Rauschert 1990, tab. 1, Griesbachfelsen	11.25	50.6667
14	5013	DE	1	6	1990		453				90	25			Rauschert 1990, tab. 1, Griesbachfelsen	11.25	50.6667
15	5014	DE	2	1	1990		275				40	75			Rauschert 1990, tab 2, Tal der oberen Saale, Kalkknotenschiefem und Knotenkalken	11.9139	51.9547
16	5015	DE	2	2	1990		275				35	25			Rauschert 1990, tab 2, Tal der oberen Saale, Kalkknotenschiefem und Knotenkalken	11.9139	51.9547
17	5016	DE	2	3	1990		275				25	15			Rauschert 1990, tab 2, Tal der oberen Saale, Kalkknotenschiefem und Knotenkalken . Typus Aufhname	11.9139	51.9547
18	5017	DE	2	4	1990		275				25	20			Rauschert 1990, tab 2, Tal der oberen Saale, Kalkknotenschiefem und Knotenkalken	11.9139	51.9547
19	5018	DE	2	5	1990		275				20	25			Rauschert 1990, tab 2, Tal der oberen Saale,Unteren Zechsteins am Oberhang	11.9139	51.9547
20	5019	DE	3	1	1990		575				70	80			Rauschert 1990, tab. 3 Seslerio-Cotoneasteretum, Thüringer Beckens: Oberen Muschelkalkes	10.7667	51.05
21	5020	DE	3	2	1990		575				50	50			Rauschert 1990, tab. 3 Seslerio-Cotoneasteretum, Thüringer Beckens: Oberen Muschelkalkes	10.7667	51.05
22	5021	DE	3	3	1990		575				40	20			Rauschert 1990, tab. 3 Seslerio-Cotoneasteretum, Thüringer Beckens: Oberen Muschelkalkes	10.7667	51.05
23	5022	DE	3	4	1990		575				30	20			Rauschert 1990, tab. 3 Seslerio-Cotoneasteretum, Thüringer Beckens: Oberen Muschelkalkes	10.7667	51.05
24	5023	DE	3	5	1990		575				30	30			Rauschert 1990, tab. 3 Seslerio-Cotoneasteretum, Thüringer Beckens: Oberen Muschelkalkes	10.7667	51.05
25	5024	DE	3	6	1990		575				45	30			Rauschert 1990, tab. 3 Seslerio-Cotoneasteretum, Thüringer Beckens: Oberen Muschelkalkes. Type releve	10.7667	51.05
26	5025	DE	3	7	1990		575				45	40			Rauschert 1990, tab. 3 Seslerio-Cotoneasteretum, Thüringer Beckens: Oberen Muschelkalkes	10.7667	51.05
27	5026	DE	3	8	1990		575				60	30			Rauschert 1990, tab. 3 Seslerio-Cotoneasteretum, Thüringer Beckens: Oberen Muschelkalkes	10.7667	51.05
28	5027	DE	3	9	1990		575				80	20			Rauschert 1990, tab. 3 Seslerio-Cotoneasteretum, Thüringer Beckens: Oberen Muschelkalkes	10.7667	51.05
29	5028	DE	3	10	1990		500				100	15			Rauschert 1990, tab. 3 Seslerio-Cotoneasteretum, Thüringer Beckens: Kyffhäuser - Zechsteingips	11.0833	51.3833
30	5029	DE	3	11	1990		500				90	10			Rauschert 1990, tab. 3 Seslerio-Cotoneasteretum, Thüringer Beckens:Kyffhäuser - Zechsteingips	11.0833	51.3833
31	5030	DE	5	1	1990		100				100	1			Rauschert 1990, tab. 5, Roso-Cotoneasteretum, an der Saale zwischen Dobis und Rotbenburg, 85-120 m, Koordinaten: 51° 37' 8" N, 11° 45' 7" O	11.7519	51.6189
32	5031	DE	5	2	1990		100				50	95			Rauschert 1990, tab. 5, Roso-Cotoneasteretum, an der Saale zwischen Dobis und Rotbenburg, 85-120 m, Koordinaten: 51° 37' 8" N, 11° 45' 7" O	11.7519	51.6189
33	5032	DE	5	3	1990		100				40	20			Rauschert 1990, tab. 5, Roso-Cotoneasteretum, an der Saale zwischen Dobis und Rotbenburg, 85-120 m, Koordinaten: 51° 37' 8" N, 11° 45' 7" O	11.7519	51.6189
34	5033	DE	5	4	1990		100				50	35			Rauschert 1990, tab. 5, Roso-Cotoneasteretum, an der Saale zwischen Dobis und Rotbenburg, 85-120 m, Koordinaten: 51° 37' 8" N, 11° 45' 7" O	11.7519	51.6189
35	5034	DE	5	5	1990		100				80	50			Rauschert 1990, tab. 5, Roso-Cotoneasteretum, an der Saale zwischen Dobis und Rotbenburg, 85-120 m, Koordinaten: 51° 37' 8" N, 11° 45' 7" O	11.7519	51.6189
36	5035	DE	5	6	1990		100				20	40			Rauschert 1990, tab. 5, Roso-Cotoneasteretum, auf Porphyr im / Teichgrund bei Gimritz SO Wettin, Koordinaten: 51° 38' N, 11° 54' O |	11.9	51.6333
37	5036	DE	5	7	1990		100				20	25			Rauschert 1990, tab. 5, Roso-Cotoneasteretum, an der Saale zwischen Dobis und Rotbenburg, 85-120 m, Koordinaten: 51° 37' 8" N, 11° 45' 7" O	11.7519	51.6189
38	5037	DE	5	8	1990		100				30	40			Rauschert 1990, tab. 5, Roso-Cotoneasteretum, an der Saale zwischen Dobis und Rotbenburg, 85-120 m, Koordinaten: 51° 37' 8" N, 11° 45' 7" O	11.7519	51.6189
39	5038	DE	5	9	1990		100				20	50			Rauschert 1990, tab. 5, Roso-Cotoneasteretum, an der Saale zwischen Dobis und Rotbenburg, 85-120 m, Koordinaten: 51° 37' 8" N, 11° 45' 7" O	11.7519	51.6189
40	5039	DE	7	1	1990										Rauschert 1990, tab. 7, Lembotropido-Cotoneasteretum, Heinrichstein b. Ebersdorf, 515 m asl. Koordinaten: 50° 28' 1" N, 11° 40' 44" O	11.6789	50.4669
41	5040	DE	7	2	1990										Rauschert 1990, tab. 7, Lembotropido-Cotoneasteretum, Luchsloch bei Zoppoten, 477 m assl. Stadt Saalburg-Ebersdorf, Koordinaten: 50° 29' 25" N, 11° 41' 50" O	11.6972	50.4903
42	5041	DE	7	3	1990										Rauschert 1990, tab. 7, Lembotropido-Cotoneasteretum, südl. vom Ausgang des Ossagrundes b. Zoppoten, 450 m , Stadt Saalburg-Ebersdorf. Koordinaten: 50° 29' 25" N, 11° 41' 50" O |	11.6972	50.4903
43	5042	DE	7	5	1990										Rauschert 1990, tab. 7, Lembotropido-Cotoneasteretum, Koberfels bei Burgk, ok. 440 m asl. Naturschutzgebiet Kobersfelsen, Koordinaten: 50° 32' 28" N, 11° 44' 19" O	11.7386	50.5411
44	5043	DE	7	6	1990										Rauschert 1990, tab. 7, Lembotropido-Cotoneasteretum, Koberfels bei Burgk, ok. 440 m asl. Naturschutzgebiet Kobersfelsen, Koordinaten: 50° 32' 28" N, 11° 44' 19" O	11.7386	50.5411
45	5044	DE	7	7	1990										Rauschert 1990, tab. 7, Lembotropido-Cotoneasteretum, Steinicht 900 m nördl. Rentzschmühle /Elstertal, Koordinaten: 50° 35' 7,1" N, 12° 9' 44,4" O	12.1622	50.5853
46	5045	DE	7	8	1990										Rauschert 1990, tab. 7, Lembotropido-Cotoneasteretum, von Niemann, Elstertal	NA	NA
47	5046	DE	7	9	1990										Rauschert 1990, tab. 7, Lembotropido-Cotoneasteretum,von Niemann, Elstertal	NA	NA
48	5047	DE	10	1	1962		430	180	20						Stocker 1962, Scopario-Cotoneasteretum ass. nova, tab 10., Natuschutzgebiete Bodetal, Koordinaten: 51° 44' 8" N, 11° 0' 35" O	11.0098	51.7356
49	5048	DE	10	2	1962		270	180	50						Stocker 1962, Scopario-Cotoneasteretum ass. nova, tab 10., Natuschutzgebiete Bodetal, Koordinaten: 51° 44' 8" N, 11° 0' 35" O	11.0098	51.7356
50	5049	DE	10	3	1962		330								Stocker 1962, Scopario-Cotoneasteretum ass. nova, tab 10., Natuschutzgebiete Bodetal, Koordinaten: 51° 44' 8" N, 11° 0' 35" O	11.0098	51.7356
51	5050	DE	10	4	1962		370	225	30						Stocker 1962, Scopario-Cotoneasteretum ass. nova, tab 10., Natuschutzgebiete Bodetal, Koordinaten: 51° 44' 8" N, 11° 0' 35" O	11.0098	51.7356
52	5051	DE	10	5	1962		300	158	25						Stocker 1962, Scopario-Cotoneasteretum ass. nova, tab 10., Natuschutzgebiete Bodetal, Koordinaten: 51° 44' 8" N, 11° 0' 35" O	11.0098	51.7356
53	5052	DE	10	6	1962		320	135	30						Stocker 1962, Scopario-Cotoneasteretum ass. nova, tab 10., Natuschutzgebiete Bodetal, Koordinaten: 51° 44' 8" N, 11° 0' 35" O	11.0098	51.7356
54	5053	DE	10	7	1962		340	225	60						Stocker 1962, Scopario-Cotoneasteretum ass. nova, tab 10., Natuschutzgebiete Bodetal, Koordinaten: 51° 44' 8" N, 11° 0' 35" O	11.0098	51.7356
55	5054	DE	10	8	1962		400	180	30						Stocker 1962, Scopario-Cotoneasteretum ass. nova, tab 10., Natuschutzgebiete Bodetal, Koordinaten: 51° 44' 8" N, 11° 0' 35" O	11.0098	51.7356
56	5055	DE	10	9	1962		360	180	10						Stocker 1962, Scopario-Cotoneasteretum ass. nova, tab 10., Natuschutzgebiete Bodetal, Koordinaten: 51° 44' 8" N, 11° 0' 35" O	11.0098	51.7356
57	5056	DE	10	10	1962		290	180	5						Stocker 1962, Scopario-Cotoneasteretum ass. nova, tab 10., Natuschutzgebiete Bodetal, Koordinaten: 51° 44' 8" N, 11° 0' 35" O	11.0098	51.7356
58	5057	DE	10	11	1962		300	180	60						Stocker 1962, Scopario-Cotoneasteretum ass. nova, tab 10., Natuschutzgebiete Bodetal, Koordinaten: 51° 44' 8" N, 11° 0' 35" O	11.0098	51.7356
59	5058	DE	10	12	1962		390	180	20						Stocker 1962, Scopario-Cotoneasteretum ass. nova, tab 10., Natuschutzgebiete Bodetal, Koordinaten: 51° 44' 8" N, 11° 0' 35" O	11.0098	51.7356
60	5059	CZ	23	1	19830912	60	350	270	42		20	35	5		Kolbek a Petricek 1985, Čertova skála na Krivokladsku, Souřadnice: 49°59'52,05" s. š., 13°47'32,04", spility	13.7922	49.9978
61	5060	CZ	23	2	19826 16	40	350	135	30		15	50			Kolbek a Petricek 1985, Čertova skála na Krivokladsku, Souřadnice: 49°59'52,05" s. š., 13°47'32,04", spility	13.7922	49.9978
62	5061	CZ	23	3	19830912	45	350	90	30		30	60	5		Kolbek a Petricek 1985, Čertova skála na Krivokladsku, Souřadnice: 49°59'52,05" s. š., 13°47'32,04", spility	13.7922	49.9978
63	5062	CZ	23	4	19830912	42	350	158	32		10	50	2		Kolbek a Petricek 1985, Čertova skála na Krivokladsku, Souřadnice: 49°59'52,05" s. š., 13°47'32,04", spility	13.7922	49.9978
64	5063	CZ	23	5	19830914	50	350	135	26		40	50	3		Kolbek a Petricek 1985, Čertova skála na Krivokladsku, Souřadnice: 49°59'52,05" s. š., 13°47'32,04", spility	13.7922	49.9978
65	5064	CZ	23	6	19826 17	80	350	225	30		50	60	10		Kolbek a Petricek 1985, Kněžská skála, na Krivokladsku, Souřadnice: 49°59'52,05" s. š., 13°47'32,04", spility	13.7922	49.9978
66	5065	CZ	23	7	19830912	30	350	180	40		60	50	20		Kolbek a Petricek 1985, Čertova skála na Krivokladsku, Souřadnice: 49°59'52,05" s. š., 13°47'32,04", spility	13.7922	49.9978
67	5066	CZ		4	2015	4	290	225	30						Novak 2016, Jeřmaň: úpatí svahu nad pravým břehem Třebůvky 1,3 km ssv. od / kaple v obci, asi 60 m jz. od vyhlídky Babí skála, 49°43'36,3" N, 16°54'4,6" E, /	16.9013	49.7268
68	5067	CH	1	12	1969		570		45						Gallandat 1972, Coronillo-Prunetum, Jura Suisse, Douanne (dzis Twann) Coordinates: 47°5'N 7°9'E	7.15	47.0833
69	5068	CH	1	13	1969		570		45						Gallandat 1972, Coronillo-Prunetum, Jura Suisse, Douanne (dzis Twann) Coordinates: 47°5'N 7°9'E	7.15	47.0833
70	5069	CH	1	14	1969		570		45						Gallandat 1972, Coronillo-Prunetum, Jura Suisse, Douanne (dzis Twann) Coordinates: 47°5'N 7°9'E	7.15	47.0833
71	5070	CH	1	15	1969		570		45						Gallandat 1972, Coronillo-Prunetum, Jura Suisse, Douanne (dzis Twann) Coordinates: 47°5'N 7°9'E	7.15	47.0833
72	5071	CH	1	16	1969		570		45						Gallandat 1972, Coronillo-Prunetum, Jura Suisse, Douanne (dzis Twann) Coordinates: 47°5'N 7°9'E	7.15	47.0833
73	5072	CH	1	17	1969		570	158	47						Gallandat 1972, Coronillo-Prunetum, Jura Suisse, La Neuveville, Coordinates: 47°4'N 7°6'E	7.1	47.0667
74	5073	CH	1	18	1969		570		45						Gallandat 1972, Coronillo-Prunetum, Jura Suisse, Douanne (dzis Twann) Coordinates: 47°5'N 7°9'E	7.15	47.0833
75	5074	CH	1	19	1969		570	158	47						Gallandat 1972, Coronillo-Prunetum, Jura Suisse, La Neuveville, Coordinates: 47°4'N 7°6'E	7.1	47.0667
76	5075	CH	1	20	1969		570		45						Gallandat 1972, Coronillo-Prunetum, Jura Suisse, Douanne (dzis Twann) Coordinates: 47°5'N 7°9'E	7.15	47.0833
77	5076	CH	1	21	1969		570	135	37						Gallandat 1972, Coronillo-Prunetum, Jura Suisse, les Roches de Châtoillon, Coordinates: 47°1'N 6°59'E (Saint-Blaise)	6.98333	47.0167
78	5077	CH	1	22	1969		570		45						Gallandat 1972, Coronillo-Prunetum, Jura Suisse, Douanne (dzis Twann) Coordinates: 47°5'N 7°9'E	7.15	47.0833
79	5078	CH	1	23	1969		570	158	47						Gallandat 1972, Coronillo-Prunetum, Jura Suisse, La Neuveville, Coordinates: 47°4'N 7°6'E	7.1	47.0667
80	5079	CH	1	24	1969		570	158	47						Gallandat 1972, Coronillo-Prunetum, Jura Suisse, La Neuveville, Coordinates: 47°4'N 7°6'E	7.1	47.0667
81	5080	CH	1	25	1969		570	135	37						Gallandat 1972, Coronillo-Prunetum, Jura Suisse, les Roches de Châtoillon, Coordinates: 47°1'N 6°59'E (Saint-Blaise)	6.98333	47.0167
82	5081	CH	1	26	1969		570	135	37						Gallandat 1972, Coronillo-Prunetum, Jura Suisse, Les Riedes. Coordinates: 47°2'N 7°1'E (dla Cornaux)	7.01667	47.0333
83	5082	CH	1	27	1969		570	135	37						Gallandat 1972, Coronillo-Prunetum, Jura Suisse, Les Riedes. Coordinates: 47°2'N 7°1'E (dla Cornaux)	7.01667	47.0333
84	5083	CH	1	28	1969		570	135	37						Gallandat 1972, Coronillo-Prunetum, Jura Suisse, Les Riedes. Coordinates: 47°2'N 7°1'E (dla Cornaux)	7.01667	47.0333
85	5084	CH	1	29	1969		570	135	37						Gallandat 1972, Coronillo-Prunetum, Jura Suisse, Les Riedes. Coordinates: 47°2'N 7°1'E (dla Cornaux)	7.01667	47.0333
86	5085	CH	1	30	1969		570	135	37						Gallandat 1972, Coronillo-Prunetum, Jura Suisse, Les Riedes. Coordinates: 47°2'N 7°1'E (dla Cornaux)	7.01667	47.0333
87	5086	CH	1	31	1969		570		45						Gallandat 1972, Coronillo-Prunetum, Jura Suisse, Douanne (dzis Twann) Coordinates: 47°5'N 7°9'E	7.15	47.0833
88	5087	CH	1	32	1969		570		45						Gallandat 1972, Coronillo-Prunetum, Jura Suisse, Douanne (dzis Twann) Coordinates: 47°5'N 7°9'E	7.15	47.0833
89	5088	CH	1	33	1969		570		45						Gallandat 1972, Coronillo-Prunetum, Jura Suisse, Douanne (dzis Twann) Coordinates: 47°5'N 7°9'E	7.15	47.0833
90	5089	CH	1	34	1969		570		45						Gallandat 1972, Coronillo-Prunetum, Jura Suisse, Douanne (dzis Twann) Coordinates: 47°5'N 7°9'E	7.15	47.0833
91	5090	CH	1	35	1969		570	158	47						Gallandat 1972, Coronillo-Prunetum, Jura Suisse, La Neuveville, Coordinates: 47°4'N 7°6'E	7.1	47.0667
92	5091	CH	1	36	1969		570	158	47						Gallandat 1972, Coronillo-Prunetum, Jura Suisse, La Neuveville, Coordinates: 47°4'N 7°6'E	7.1	47.0667
93	5092	CH	1	37	1969		570	158	47						Gallandat 1972, Coronillo-Prunetum, Jura Suisse, La Neuveville, Coordinates: 47°4'N 7°6'E	7.1	47.0667
94	5093	CH	1	38	1969		570	158	47						Gallandat 1972, Coronillo-Prunetum, Jura Suisse, La Neuveville, Coordinates: 47°4'N 7°6'E	7.1	47.0667
95	5094	CH	1	39	1969		570	158	47						Gallandat 1972, Coronillo-Prunetum, Jura Suisse, La Neuveville, Coordinates: 47°4'N 7°6'E	7.1	47.0667
96	5095	CH	1	40	1969		570	158	47						Gallandat 1972, Coronillo-Prunetum, Jura Suisse, La Neuveville, Coordinates: 47°4'N 7°6'E	7.1	47.0667
97	5096	CH	1	41	1969		570	158	47						Gallandat 1972, Coronillo-Prunetum, Jura Suisse, La Neuveville, Coordinates: 47°4'N 7°6'E	7.1	47.0667
98	5097	CH	1	42	1969		570	158	47						Gallandat 1972, Coronillo-Prunetum, Jura Suisse, La Neuveville, Coordinates: 47°4'N 7°6'E	7.1	47.0667
99	5098	CH	1	43	1969		570	135	37						Gallandat 1972, Coronillo-Prunetum, Jura Suisse, Les Riedes. Coordinates: 47°2'N 7°1'E (dla Cornaux)	7.01667	47.0333
100	5099	CH			1998		1319	135	15						Vittoz 1998, Cotoneastro integerrimi - Sorbetum chamaemespili, Park Naturel Jura vaudois (20 km od Lausanne), Swiss, Coord: 46° 34' 00" N, 6° 16' 00" E	6.26667	46.5667
101	5100	CH			1998		1319	135	15						Vittoz 1998, Cotoneastro integerrimi - Sorbetum chamaemespili, Park Naturel Jura vaudois (20 km od Lausanne), Swiss, Coord: 46° 34' 00" N, 6° 16' 00" E	6.26667	46.5667
102	5101	CH			1998		1319	135	15						Vittoz 1998, Cotoneastro integerrimi - Sorbetum chamaemespili, Park Naturel Jura vaudois (20 km od Lausanne), Swiss, Coord: 46° 34' 00" N, 6° 16' 00" E	6.26667	46.5667
103	5102	CH			1998		1319	135	15						Vittoz 1998, Cotoneastro integerrimi - Sorbetum chamaemespili, Park Naturel Jura vaudois (20 km od Lausanne), Swiss, Coord: 46° 34' 00" N, 6° 16' 00" E	6.26667	46.5667
104	5103	CH			1998		1319	135	15						Vittoz 1998, Cotoneastro integerrimi - Sorbetum chamaemespili, Park Naturel Jura vaudois (20 km od Lausanne), Swiss, Coord: 46° 34' 00" N, 6° 16' 00" E	6.26667	46.5667
105	5104	CH			1998		1319	135	15						Vittoz 1998, Cotoneastro integerrimi - Sorbetum chamaemespili, Park Naturel Jura vaudois (20 km od Lausanne), Swiss, Coord: 46° 34' 00" N, 6° 16' 00" E	6.26667	46.5667
106	5105	CH			1998		1319	135	15						Vittoz 1998, Cotoneastro integerrimi - Sorbetum chamaemespili, Park Naturel Jura vaudois (20 km od Lausanne), Swiss, Coord: 46° 34' 00" N, 6° 16' 00" E	6.26667	46.5667
107	5106	CH			1998		1319	135	15						Vittoz 1998, Cotoneastro integerrimi - Sorbetum chamaemespili, Park Naturel Jura vaudois (20 km od Lausanne), Swiss, Coord: 46° 34' 00" N, 6° 16' 00" E	6.26667	46.5667
108	5107	CH			1998		1319	135	15						Vittoz 1998, Cotoneastro integerrimi - Sorbetum chamaemespili, Park Naturel Jura vaudois (20 km od Lausanne), Swiss, Coord: 46° 34' 00" N, 6° 16' 00" E	6.26667	46.5667
109	5108	CH			1998		1319	135	15						Vittoz 1998, Cotoneastro integerrimi - Sorbetum chamaemespili, Park Naturel Jura vaudois (20 km od Lausanne), Swiss, Coord: 46° 34' 00" N, 6° 16' 00" E	6.26667	46.5667
110	5109	CH			1998		1319	135	15						Vittoz 1998, Cotoneastro integerrimi - Sorbetum chamaemespili, Park Naturel Jura vaudois (20 km od Lausanne), Swiss, Coord: 46° 34' 00" N, 6° 16' 00" E	6.26667	46.5667
111	5110	FR	Anh 1	1	1998		1200	135	25						Moor 1979. Cotoneastro-Amelanchieretum var Laburnum, Crozet, SSW von Gex (Pays du Gex, Dep Aln, France). Coord: 46° 20' 00" nord, 6° 03' 28" est	6.05778	46.3333
112	5111	FR	Anh 1	2	1998		1190	135	25						Moor 1979. Cotoneastro-Amelanchieretum var Laburnum, Crozet, SSW von Gex (Pays du Gex, Dep Aln, France). Coord: 46° 20' 00" nord, 6° 03' 28" est	6.05778	46.3333
113	5112	FR	Anh 1	3	1998		1170	135	25						Moor 1979. Cotoneastro-Amelanchieretum var Laburnum, Crozet, SSW von Gex (Pays du Gex, Dep Aln, France). Coord: 46° 20' 00" nord, 6° 03' 28" est	6.05778	46.3333
114	5113	FR	Anh 2	1	1979		400								Moor 1979. Cotoneastro-Amelanchieretum var. Colutea arborescens, Vogesen near Westhalten and Rouffach. Coordinates: 47°57'28"N 7°15'34"E, 350-450 m asl.	7.25944	47.9578
115	5114	FR	Anh 2	2	1979		400								Moor 1979. Cotoneastro-Amelanchieretum var. Colutea arborescens, Vogesen near Westhalten and Rouffach. Coordinates: 47°57'28"N 7°15'34"E, 350-450 m asl.	7.25944	47.9578
116	5115	FR	Anh 2	3	1979		400								Moor 1979. Cotoneastro-Amelanchieretum var. Colutea arborescens, Vogesen near Westhalten and Rouffach. Coordinates: 47°57'28"N 7°15'34"E, 350-450 m asl.	7.25944	47.9578
117	5116	FR	Anh 2	4	1979		400								Moor 1979. Cotoneastro-Amelanchieretum var. Colutea arborescens, Vogesen near Westhalten and Rouffach. Coordinates: 47°57'28"N 7°15'34"E, 350-450 m asl.	7.25944	47.9578
118	5117	FR	Anh 2	5	1979		400								Moor 1979. Cotoneastro-Amelanchieretum var. Colutea arborescens, Vogesen near Westhalten and Rouffach. Coordinates: 47°57'28"N 7°15'34"E, 350-450 m asl.	7.25944	47.9578
119	5118	FR	Anh 2	6	1979		400								Moor 1979. Cotoneastro-Amelanchieretum var. Colutea arborescens, Vogesen near Westhalten and Rouffach. Coordinates: 47°57'28"N 7°15'34"E, 350-450 m asl.	7.25944	47.9578
120	5119	FR	Anh 2	7	1979		400								Moor 1979. Cotoneastro-Amelanchieretum var. Colutea arborescens, Vogesen near Westhalten and Rouffach. Coordinates: 47°57'28"N 7°15'34"E, 350-450 m asl.	7.25944	47.9578
121	5120	FR	Anh 2	8	1979		400								Moor 1979. Cotoneastro-Amelanchieretum var. Colutea arborescens, Vogesen near Westhalten and Rouffach. Coordinates: 47°57'28"N 7°15'34"E, 350-450 m asl.	7.25944	47.9578
122	5121	CH	Ahh 3	1	1979		450	225	80						Moor 1979. Cotoneastro-Amelanchieretum var. Rhamnus saxatilis, Osterfigen (K. Schaffhausen) Swiss, Koordinaten: 47° 39' 47" N, 8° 29' 28" O;	8.49111	47.6631
123	5122	CH	Ahh 3	2	1979		450	225	80						Moor 1979. Cotoneastro-Amelanchieretum var. Rhamnus saxatilis, Osterfigen (K. Schaffhausen) Swiss, Koordinaten: 47° 39' 47" N, 8° 29' 28" O;	8.49111	47.6631
124	5123	DE	134	1	1974	12	190				90	45	5		Korneck 1974, Cotoneastro-Amelanchieretum, Rheinhesseh, Muhlenberg bei Neu-Bamberg	7.91667	49.8
125	5124	DE	134	2	1974	6	190	360	20		90	20			Korneck 1974, Cotoneastro-Amelanchieretum, Rheinhesseh, Hohlenberg bei Wollstein	7.96667	49.8167
126	5125	DE	134	3	1974	6	190				90	25	50		Korneck 1974, Cotoneastro-Amelanchieretum, Rheinhesseh, Hohlenberg bei Wollstein	7.96667	49.8167
127	5126	DE	134	4	1974	10	190	360	70		85	45	30		Korneck 1974, Cotoneastro-Amelanchieretum, Rheinhesseh, Hohlenberg bei Wollstein	7.96667	49.8167
128	5127	DE	134	5	1974	12	190	270	30		95	40	40		Korneck 1974, Cotoneastro-Amelanchieretum, Rheinhesseh, Martinsenberg bei Wohsheim	7.96667	49.8167
129	5128	DE	134	6	1974	16	190				95	60	3		Korneck 1974, Cotoneastro-Amelanchieretum, Rheinhesseh, Muhlenberg bei Neu-Bamberg	7.91667	49.8
130	5129	DE	134	7	1974	12	190				90	25	25		Korneck 1974, Cotoneastro-Amelanchieretum, Rheinhesseh, Muhlenberg bei Neu-Bamberg	7.91667	49.8
131	5130	DE	134	8	1974	16	190	270	3		95	40	20		Korneck 1974, Cotoneastro-Amelanchieretum, Rheinhesseh, Muhlenberg bei Neu-Bamberg	7.91667	49.8
132	5131	DE	134	9	1974	16	190	270	5		85	25	5		Korneck 1974, Cotoneastro-Amelanchieretum, Rheinhesseh, Muhlenberg bei Neu-Bamberg	7.91667	49.8
133	5132	DE	134	10	1974	6	190	180	10		90	25	3		Korneck 1974, Cotoneastro-Amelanchieretum, Rheinhesseh, Hohl bei Siefershein	7.95	49.7833
134	5133	DE	134	11	1974	6	190	180	30		90	10	5		Korneck 1974, Cotoneastro-Amelanchieretum, Rheinhesseh, Olberg bei Wollstein	7.96667	49.8167
135	5134	DE	134	12	1974	12	190	225	30		90	20	20		Korneck 1974, Cotoneastro-Amelanchieretum, Rheinhesseh, Martinsenberg bei Wohsheim	7.96667	49.8167
136	5135	DE	134	13	1974	10	190	180	60		90	15	25		Korneck 1974, Cotoneastro-Amelanchieretum, Rheinhesseh, Olberg bei Wollstein	7.96667	49.8167
137	5136	CH	1	1	1979		270	248							Moor 1979, Table 1, Isteiner Klotz, Baden GE, Koordinaten: 47° 39' 47" N, 7° 31' 51" O	7.53083	47.6631
138	5137	CH	1	2	1979		480	180							Moor 1979, Table 1, Pfeffinger Schlossberg, Coordinates: 47°27'N 7°35'E , CH	7.58333	47.45
139	5138	CH	1	3	1979		480	180							Moor 1979, Table 1, Pfeffinger Schlossberg, Coordinates: 47°27'N 7°35'E , CH	7.58333	47.45
140	5139	CH	1	4	1979		480	248							Moor 1979, Table 1, Gobenmatt bei Arlesheim, Coordinates: 47°29'N 7°37'E	7.61667	47.4833
141	5140	CH	1	5	1979		510	180							Moor 1979, Table 1, Gobenmatt bei Arlesheim, Coordinates: 47°29'N 7°37'E	7.61667	47.4833
142	5141	CH	1	6	1979		490	180							Moor 1979, Table 1, Tiefental, Dornach, Koordinaten: 47° 28' 45" N, 7° 37' 5" O	7.61806	47.4792
143	5142	CH	1	7	1979		500	225							Moor 1979, Table 1, Hofstetterhopfli Fluh, brak koordynatow	0	0
144	5143	CH	1	8	1979		540	225							Moor 1979, Table 1, Teufeschuchi bei Liesberg, Coordinates: 47°24'N 7°25'E	7.41667	47.4
145	5144	CH	1	9	1979		550	180							Moor 1979, Table 1, Le Quenet-Colliard koło Courroux, 47°22'N 7°22'E /	7.36667	47.3667
146	5145	CH	1	10	1979		590	180							Moor 1979, Table 1, Le Quenet-Colliard koło Courroux, 47°22'N 7°22'E	7.36667	47.3667
147	5146	CH	1	11	1979		580	270							Moor 1979, Table 1, Falkenflue bei Duggingen (623 m asl.); Coordinates: 47°27'N 7°36'E	7.6	47.45
148	5147	CH	1	12	1979		550	180							Moor 1979, Table 1, Roches de Chatoillon St. Blaise, Coordinates: 47°1'N 6°59'E	6.98333	47.0167
149	5148	CH	1	13	1979		610	180							Moor 1979, Table 1, Roches de Chatoillon St. Blaise, Coordinates: 47°1'N 6°59'E	6.98333	47.0167
150	5149	CH	1	14	1979		600	180							Moor 1979, Table 1, Ravellenfule bei Oensingen, Coordinates: 47°17'N 7°43'E	7.71667	47.2833
151	5150	CH	1	15	1979		600	180							Moor 1979, Table 1, Ravellenfule bei Oensingen, Coordinates: 47°17'N 7°43'E	7.71667	47.2833
152	5151	CH	1	16	1979		600	180							Moor 1979, Table 1, Ravellenfule bei Oensingen, Coordinates: 47°17'N 7°43'E	7.71667	47.2833
153	5152	CH	1	17	1979		640	180							Moor 1979, Table 1, Le Beridier, Delemont, 47°22'N 7°21'E	7.35	47.3667
154	5153	CH	1	18	1979		680	135							Moor 1979, Table 1, Foret de l'été Cressier, 47° 03' 35" nord, 7° 01' 48" est	7.03	47.0597
155	5154	CH	1	19	1979		660	180							Moor 1979, Table 1, Pieterlen, Coordinates: 47°11'N 7°20'E	7.33333	47.1833
156	5155	CH	1	20	1979		690	135							Moor 1979, Table 1, Foret de l'été Cressier. 47° 03' 35" nord, 7° 01' 48" est	7.03	47.0597
157	5156	CH	1	21	1979		730	180							Moor 1979, Table 1. Landsberg bei Bärschwil, Koordinaten: 47° 23' 0" N, 7° 28' 25" O	7.47361	47.3833
158	5157	CH	1	22	1979		680	113							Moor 1979, Table 1, Eggflue bei Pfeffingen, Coordinates: 47°27'N 7°35'E , CH	7.58333	47.45
159	5158	CH	1	23	1979		680								Moor 1979, Table 1, Richtiflue bei Waldenburg, Coordinates: 47°23'N 7°45'E	7.47361	47.75
160	5159	CH	1	24	1979		690	180							Moor 1979, Table 1, Richtiflue bei Waldenburg, Coordinates: 47°23'N 7°45'E	7.47361	47.75
161	5160	CH	1	25	1979		740	180							Moor 1979, Table 1, Richtiflue bei Waldenburg, Coordinates: 47°23'N 7°45'E	7.47361	47.75
162	5161	CH	1	26	1979		700	180							Moor 1979, Table 1, Foret Hasenschel bei Movelier, Koordinaten: 47° 24' 38" N, 7° 19' 5" O	7.31806	47.4106
163	5162	CH	1	27	1979		710	180							Moor 1979, Table 1, Foret Hasenschel bei Movelie, Koordinaten: 47° 24' 38" N, 7° 19' 5" Or	7.31806	47.4106
164	5163	CH	1	28	1979		720	158							Moor 1979, Table 1, Büren (an der Aare?), Coordinates: 47°8'N 7°22'E	7.36667	47.1333
165	5164	CH	1	29	1979		750	180							Moor 1979, Table 1, Schartenflue, Gempen, Coordinates: 47°29'N 7°40'E	7.66667	47.4833
166	5165	CH	1	30	1979		780	180							Moor 1979, Table 1, La Côte sur les Nesserts, 47°22'N 7°22'E	7.36667	47.3667
167	5166	CH	1	31	1979		780	180							Moor 1979, Table 1, La Côte sur les Nesserts, 47°22'N 7°22'E	7.36667	47.3667
168	5167	CH	1	32	1979		800	180							Moor 1979, Table 1, Les Roches bei Orvin, Coordinates: 47°10'N 7°13'E	7.21667	47.1667
169	5168	CH	1	33	1979		820	180							Moor 1979, Table 1, Mt Raimeux-Sudhang bei Belpharon, Koordinaten: 47° 18' 25" N, 7° 25' 42" O	7.42833	47.3069
170	5169	CH	1	34	1979		860	180							Moor 1979, Table 1, Mt Raimeux-Sudhang bei Belpharon, Koordinaten: 47° 18' 25" N, 7° 25' 42" O	7.42833	47.3069
171	5170	CH	1	35	1979		870	180							Moor 1979, Table 1, Mt Raimeux-Sudhang bei Belpharon, Koordinaten: 47° 18' 25" N, 7° 25' 42" O	7.42833	47.3069
172	5171	CH	1	36	1979		940	180							Moor 1979, Table 1, Ruschgraben bei Gansbrunnen, Coordinates: 47°16'N 7°28'E	7.46667	47.2667
173	5172	CH	1	37	1979		900	158							Moor 1979, Table 1, Vorberg-Weissenstein, Oberdorf, Coordinates: 47°23'N 7°45'E	7.75	47.3833
174	5173	CH	1	38	1979		900	135							Moor 1979, Table 1, Vorberg-Weissenstein, Oberdorf, Coordinates: 47°23'N 7°45'E	7.75	47.3833
175	5174	CH	1	39	1979		1000	135							Moor 1979, Table 1, Vorberg-Weissenstein, Oberdorf, Coordinates: 47°23'N 7°45'E	7.75	47.3833
176	5175	CH	1	40	1979		1010	158							Moor 1979, Table 1, Vorberg-Weissenstein, Oberdorf, Coordinates: 47°23'N 7°45'E	7.75	47.3833
177	5176	CH	1	41	1979		1010	180							Moor 1979, Table 1, Chanzeli-Hint, Weissenstein, Coordinates: 47°23'N 7°45'E	7.75	47.3833
178	5177	CH	1	42	1979		1110	180							Moor 1979, Table 1, Chanzeli-Hint, Weissenstein, Coordinates: 47°23'N 7°45'E	7.75	47.3833
179	5178	CH	1	43	1979		1170	225							Moor 1979, Table 1, Chanzeli-Hint, Weissenstein, Coordinates: 47°23'N 7°45'E	7.75	47.3833
180	5179	CH	1	44	1979		1180	180							Moor 1979, Table 1, Dilitsch-Weissenstein, Gänsbrunnen, Coordinates: 47°16'N 7°28'E	7.46667	47.2667
181	5180	CH	1	45	1979		1210	135							Moor 1979, Table 1, Balmfluechopli bei Günsberg, Coordinates: 47°15'N 7°35'E	7.58333	47.25
182	5181	CH	1	46	1979		1220	158							Moor 1979, Table 1, Balmfluechopli bei Günsberg, Coordinates: 47°15'N 7°35'E	7.58333	47.25
183	5182	CH	1	47	1979		1220	180							Moor 1979, Table 1, Balmfluechopli bei Günsberg, Coordinates: 47°15'N 7°35'E	7.58333	47.25
184	5183	CH	1	48	1979		1280	180							Moor 1979, Table 1, Sur Tablettes, Rochefort, Coordinates: 46°59'N 6°49'E	6.81667	46.9833
185	5184	CH	1	49	1979		1370	135							Moor 1979, Table 1, Sur Tablettes, Rochefort, Coordinates: 46°59'N 6°49'E	6.81667	46.9833
186	5185	CH	1	50	1979		1370								Moor 1979, Table 1, Roche Devant (1415m), Gorgier, Coordinates: 46°54'N 6°47'E	6.78333	46.9
187	5186	DE	1	1	1936										Faber 1936, Tabelle 1, Grabenstetten im Neckar-Alb, Schwabische Jura; 48°31'N 9°28'E	9.46667	48.5167
188	5187	DE	1	2	1936										Faber 1936, Tabelle 1, Grabenstetten im Neckar-Alb, Schwabische Jura; 48°31'N 9°28'E	9.46667	48.5167
189	5188	DE	1	3	1936										Faber 1936, Tabelle 1, Fischbergielsen Falkensteiner höhle bei Urach, Koordinaten: 48° 30' 51" N, 9° 27' 10" O	9.45278	48.5142
190	5189	DE	1	4	1936										Faber 1936, Tabelle 1, bei Pfulingen , 48°32'N 9°14'E	9.23333	48.5333
191	5190	DE	1	5	1936										Faber 1936, Tabelle 1, Weisser Jura	9.23333	48.5333
192	5191	DE	1	6	1936										Faber 1936, Tabelle 1, Weisser Jura	9.23333	48.5333
193	5192	DE	1	7	1936										Faber 1936, Tabelle 1, Weisser Jura	9.23333	48.5333
194	5193	DE	1	8	1936										Faber 1936, Tabelle 1, Weisser Jura , no coordinates	9.23333	48.5333
195	5194	DE	135	1	1974										Korneck 1974, Wildersteinined Tal unweit Steinbach. Dennerbern Massif, Porphyr, Coordinates: 49°37"31'N 7°54"53'E	7.91472	49.6253
196	5195	DE	135	2	1974										Korneck 1974, Wildersteinined Tal unweit Steinbach. Dennerbern Massif, Porphyr, Coordinates: 49°37"31'N 7°54"53'E	7.91472	49.6253
197	5196	DE	135	3	1974						80	50	20		Korneck 1974, Bei Inbach. Dennerbern Massif, Porphyr, Coordinates: 49°37"31'N 7°54"53'E	7.91472	49.6253
198	5197	DE	138	42	1967		250	270	50		80	50	20		Korneck 1974, Tab 138, Lahntal, Devonschiefer, hohe 200-300 m asl. coord: 50 51 N; 08 41 E	8.68333	50.85
199	5198	DE	138	41	1967		250	180	40		70	50	10		Korneck 1974, Tab 138, Lahntal, Devonschiefer, hohe 200-300 m asl. coord: 50 51 N; 08 41 E	8.68333	50.85
200	5199	DE	138	35	1967		250	225	50		60	50	20		Korneck 1974, Tab 138, Lahntal, Devonschiefer, hohe 200-300 m asl. coord: 50 51 N; 08 41 E	8.68333	50.85
201	5200	DE	138	31	1967		250	180	60		80	30	20		Korneck 1974, Tab 138, Lahntal, Devonschiefer, hohe 200-300 m asl. coord: 50 51 N; 08 41 E	8.68333	50.85
202	5201	DE	138	3	1970	7	250	270	75		90	30	10		Korneck 1974, Tab 138, Lahntal, Baderlei bei Bad Ems; Devonschiefer, hohe 200-300 m asl. coord: 50 51 N; 08 41 E	8.68333	50.85
203	5202	DE	138	4	1970	8	250	90	80		80	20	10		Korneck 1974, Tab 138, Lahntal, Baderlei bei Bad Ems; Devonschiefer, hohe 200-300 m asl. coord: 50 51 N; 08 41 E	8.68333	50.85
204	5203	DE	138	5	1970	7	250	90	80		80	35	25		Korneck 1974, Tab 138, Lahntal, Baderlei bei Bad Ems; Devonschiefer, hohe 200-300 m asl. coord: 50 51 N; 08 41 E	8.68333	50.85
205	5204	DE	138	1	1969	8	250	180	20		80	12	20		Korneck 1974, Tab 138, Lahntal, bei Cramberg, Diabas, hohe 200-300 m asl. coord:50°20"28.12'N 7°56"40.100'E	7.94444	50.3411
206	5205	DE	138	2	1969	10	250	180	20		80	10			Korneck 1974, Tab 138, Lahntal, bei Cramberg, Diabas, hohe 200-300 m asl. coord:50°20"28.12'N 7°56"40.100'E	7.94444	50.3411
207	5206	DE	141	475	1967	20	250	180	80		80	20			Korneck 1974, Tab 141, Kalkeifel, Munterley bri Gerolstein, Dolomit, Coordinates: 50°13"26'N 6°39"41'E	6.66139	50.2239
208	5207	DE	141	460	1969	5	250	180	40		90	30			Korneck 1974, Tab 141, Kalkeifel, an der Stolzenburg bei Urft. Dolomit. Coordinates :50° 30" 56' N, 6° 34" 3,5' O	6.56764	50.5156
209	5208	DE	148	11		10		180	5		100	5			Korneck 1974, Pruno-Ligustretum. Nordpfalz und SW Rheinhessen; N 49.9 E 8	8	49.15
210	5209	DE	148	2		20		180	10		100	10			Korneck 1974, Pruno-Ligustretum. Nordpfalz und SW Rheinhessen; N 49.9 E 8	8	49.15
211	5210	DE	148	3		16		180	10		100	10			Korneck 1974, Pruno-Ligustretum. Nordpfalz und SW Rheinhessen; N 49.9 E 8	8	49.15
212	5211	DE	148	4		16		180	10		100	10			Korneck 1974, Pruno-Ligustretum. Nordpfalz und SW Rheinhessen; N 49.9 E 8	8	49.15
213	5212	DE	148	5		20		180	20		100	15			Korneck 1974, Pruno-Ligustretum. Nordpfalz und SW Rheinhessen; N 49.9 E 8	8	49.15
214	5213	DE	146	1		30		248	40		100	15			Korbeck 1974, tab. 146, Pruno-Ligustretum,Nahgebiet, bei Münster-Sarmsheim, Coordinates: 49°56"41'N 7°53"52'E	7.89778	49.9447
215	5214	DE	146	2		25		225	20		100	10	5		Korbeck 1974, tab. 146, Pruno-Ligustretum,Nahgebiet, bei Münster-Sarmsheim, Coordinates: 49°56"41'N 7°53"52'E	7.89778	49.9447
216	5215	DE	146	3		30		270	30		95	20	30		Korbeck 1974, tab. 146, Pruno-Ligustretum,Nahgebiet, bei Münster-Sarmsheim, Coordinates: 49°56"41'N 7°53"52'E	7.89778	49.9447
217	5216	DE	146	4		25		135	30		100	10			Korbeck 1974, tab. 146, Pruno-Ligustretum,Nahgebiet, Fichtenkopf bei Langenlonsheim, Coordinates: 49°53"41'N 07°53"53'E	7.89806	48.8947
218	5217	DE	146	5		30		180	20		100	10			Korbeck 1974, tab. 146, Pruno-Ligustretum,Nahgebiet, Fichtenkopf bei Langenlonsheim, Coordinates: 49°53"41'N 07°53"53'E	7.89806	48.8947
219	5218	DE	146	6		12		360	20		95	10	60		Korbeck 1974, tab. 146, Pruno-Ligustretum,Nahgebiet, bei Münster-Sarmsheim, Coordinates: 49°56"41'N 7°53"52'E	7.89778	49.9447
220	5219	DE	146	7		20		180	20		95	10	3		Korbeck 1974, tab. 146, Pruno-Ligustretum,Nahgebiet, Saukopf bei Langenlonsheim, Coordinates: 49°53"41'N 07°53"53'E	7.89806	48.8947
221	5220	DE	146	8		25		180	20		100	15	3		Korbeck 1974, tab. 146, Pruno-Ligustretum,Nahgebiet, Saukopf bei Langenlonsheim, Coordinates: 49°53"41'N 07°53"53'E	7.89806	48.8947
222	5221	DE	146	9		20		180	20		100	10			Korbeck 1974, tab. 146, Pruno-Ligustretum,Nahgebiet, Saukopf bei Langenlonsheim, Coordinates: 49°53"41'N 07°53"53'E	7.89806	48.8947
223	5222	DE	146	10		30		180	20		100	10	5		Korbeck 1974, tab. 146, Pruno-Ligustretum,Nahgebiet, Saukopf bei Langenlonsheim, Coordinates: 49°53"41'N 07°53"53'E	7.89806	48.8947
224	5223	DE	146	11		20		180	15		100	12			Korbeck 1974, tab. 146, Pruno-Ligustretum,Nahgebiet, Saukopf bei Langenlonsheim, Coordinates: 49°53"41'N 07°53"53'E	7.89806	48.8947
225	5224	DE				16		180	20		100	10			Korneck, 1974, Pruno-Ligustretum, Mittelrheintal, bei Hammerstein, 1969, Coordinates: 50°28"37'N 7°21"04'E	7.35111	50.4769
226	5225	DE				12		180	10		90	40			Korneck, 1974, Pruno-Ligustretum,, Ahrtal, Landeskrone bei Heppingen, 1969, Basalt , Coordinate 50o33"5""; 10o21"	10.35	50.5514
227	5226	DE				20		180	25		95	10	20		Korneck, 1974, Pruno-Ligustretum, Lahntal. bei Crangberg, Diabas, 1969 , Coordinates: 50°20"28.12'N 7°56"40.100'E	7.94444	50.3411
228	5227	DE				20		180	40		95	30	20		Korneck, 1974, Pruno-Ligustretum, Brohltal, zwischen Brohl, Devonschiefer, 1969, Coordinates: 50°13"10'N 7°16"47'E	7.27972	50.2194
229	5228	DE				30		225	30		95	30	5		Korneck, 1974, Pruno-Ligustretum, Brohltal, zwischen Brohl, Devonschiefer, 1969, Coordinates: 50°13"10'N 7°16"47'E	7.27972	50.2194
230	5229	AT	2	16	19840516	10	700	338	37	10	80	75	5		Karrer 1985, Die Vegetation des Peilsteins, eines Kalkberges im Wienerwald, in räumlich-standörtlicher, soziologischer, morphologischer und chorologischer Sicht. Vorh. Zool.-Bot. Gos. östorroich 123 (1985): 331-414	16.052	48.015
231	5230	AT		260	198608	20	540	180	40						Strobl 1989 DIE WALDGESELLSCHAFTEN DES SALZBURGER UNTERSBERG-GEBIETES ZWISCHEN ONIGSSEEACHE UND SAALACH, Stapfia 21m Grödig, Untersberg, Goslei-Südgrat	13.0167	47.7
232	5231	AT		262	198608	80	540	180	45						Strobl 1989 DIE WALDGESELLSCHAFTEN DES SALZBURGER UNTERSBERG-GEBIETES ZWISCHEN ONIGSSEEACHE UND SAALACH, Stapfia 21m Grödig, Untersberg, Goslei-Südgrat	13.0167	47.7
233	5232	DE			19750421		300								Lohmeyer 1986 Der Besenginster (Sarothamnus scoparius) als bodenständiges Strauchgehölz in einigen natürlichen Pflanzengesellschaften der Eifel. Abhandlungen aus dem Westfälischen Museum für Naturkunde 48: 157-174 Cotoneastro-Amelanchieretum deschampsietosum flexuosae. typus	7.0046	50.52
234	5233		6	1			950	180	45						Passarge 1997, tab 6 Erico-Amelanchieretum, Mittelgebirge Oberbayern	11.15	47.25
235	5234		6	2			1000	135	25						Passarge 1997, tab 6 Erico-Amelanchieretum, Mittelgebirge Oberbayern	11.8	47.25
236	5235		6	3			1000	180	40						Passarge 1997, tab 6 Erico-Amelanchieretum, Mittelgebirge Oberbayern	11.8	47.25
237	5236		6	4			1000	180	15						Passarge 1997, tab 6 Erico-Amelanchieretum, Oberbayern, Wettersteingebirge NOM TYPUS	11.8	47.25
238	5237		6	5			1000	180	45						Passarge 1997, tab 6 Erico-Amelanchieretum, Oberbayern, Wettersteingebirge	11.8	47.25
239	5238		6	6			1000	135	25						Passarge 1997, tab 6 Erico-Amelanchieretum, Oberbayern, Wettersteingebirge	11.8	47.25
240	5239		6	7			1000	135	25						Passarge 1997, tab 6 Erico-Amelanchieretum, Oberbayern, Wettersteingebirge	11.8	47.25
241	5240		6	8			1000	360							Passarge 1997, tab 6 Erico-Amelanchieretum, Oberbayern, Wettersteingebirge	11.8	47.25
242	5241		6	9			1000	135	30						Passarge 1997, tab 6 Erico-Amelanchieretum, Oberbayern, Wettersteingebirge	11.8	47.25
243	5242		6	10			1000	180	30						Passarge 1997, tab 6 Erico-Amelanchieretum, Oberbayern, Wettersteingebirge	11.8	47.25
244	5243		6	11			1000	90	15						Passarge 1997, tab 6 Erica herbacea-Frangula Ges, Oberbayern	11.8	47.25
245	5244		6	12			1000	360							Passarge 1997, tab 6 Erica herbacea-Frangula Ges, Oberbayern	11.8	47.25
246	5245				19810603	6	500	50	45		60	50			Kliment 2011, Jelsava, Waldsteinio-Spiraeetum	20.2317	48.6229
247	5246				19800920	6	558	150	20		80	60			Kliment 2011, Jelsava, Waldsteinio-Spiraeetum	20.2203	48.62
248	5247				19800920	7.5	552	150	20		90	40			Kliment 2011, Jelsava, Waldsteinio-Spiraeetum	20.22	48.62
249	5248				19810613	6	376	25	45		80	60			Kliment 2011, Jel啾vsk・Teplica, Waldsteinio-Spiraeetum	20.2574	48.5946
250	5249				19810613	4	422	35	40		85	35			Kliment 2011, Jel啾vsk・Teplica, Waldsteinio-Spiraeetum	20.2731	48.5943
251	5250				19810613	6	421	30	30		90	25			Kliment 2011, Jel啾vsk・Teplica, Waldsteinio-Spiraeetum	20.2727	48.5948
252	5251				19810613	6	405	25	50		95	15			Kliment 2011, Jel啾vsk・Teplica, Waldsteinio-Spiraeetum	20.2734	48.5946
253	5252				19810608	12	562	20	15		65	85			Kliment 2011, Jelsava, Waldsteinio-Spiraeetum	20.2201	48.6201
254	5253				19800920	12	542	20	30		55	85			Kliment 2011, Jelsava, Waldsteinio-Spiraeetum	20.2207	48.6198
[truncated: 206 more columns]
