# Supplementary material for: Differentiation of natural scrub communities of the Cotoneastro-Amelanchieretum group in Central Europe
Source: PLoS One. 2022 Apr 12;17(4):e0266868. doi: 10.1371/journal.pone.0266868 (PMC9004749; doi:10.1371/journal.pone.0266868)
Supplement: S3 Appendix — (TXT) [file pone.0266868.s003.txt]

Table from  relev�s of the file: PL 25 relev�s final dataset.wct
;; 151 ; 3353 ; 3190 ; 916 ; 3354 ; 3250 ; 3251 ; 3254 ; 3193 ; 3189 ; 3253 ; 3356 ; 3315 ; 3194 ; 3232 ; 3192 ; 913 ; 3191 ; 3249 ; 3252 ; 3276 ; 3235 ; 3248 ; 17 ; 3355 
Acer pseudoplatanus;0;.;.;.;.;.;r;.;.;.;.;.;.;.;.;.;.;.;.;1;.;.;.;.;.;.
Achillea millefolium;6;.;.;.;.;.;.;.;.;.;.;.;r;.;.;.;.;.;.;.;.;.;.;.;.;.
Acinos arvensis;6;.;r;.;.;r;.;.;.;.;.;.;.;+;.;.;.;.;.;.;.;.;.;.;+;.
Ajuga genevensis;6;.;.;.;.;.;.;.;.;.;.;.;.;.;+;.;.;.;.;.;.;.;.;.;.;.
Asplenium ruta-muraria;6;.;.;.;.;.;r;+;r;.;.;r;.;+;.;.;.;.;.;.;+;.;.;.;.;.
Asplenium septentrionale;6;.;.;+;.;+;r;.;.;.;r;.;+;+;r;+;.;.;r;r;.;.;.;+;.;.
Asplenium trichomanes;6;.;.;.;.;.;+;.;.;.;.;.;.;.;.;.;.;.;.;+;.;.;.;.;.;.
Avenella flexuosa;6;.;.;.;3;.;.;.;.;.;.;.;.;.;.;+;.;.;.;+;.;2;.;r;.;.
Betula pendula;0;.;.;.;.;.;.;.;.;.;.;.;.;.;.;.;.;.;.;.;1;.;.;.;.;.
Bilderdykia dumetorum;6;.;r;.;.;.;.;.;.;.;.;.;.;.;.;.;.;.;.;.;.;.;.;.;+;r
Brachypodium pinnatum;6;.;.;.;.;.;.;.;.;.;.;.;.;2;.;.;.;.;.;.;.;.;.;.;.;.
Bryum capillare;9;.;.;.;.;.;.;.;.;.;.;.;.;+;.;.;.;.;.;.;.;.;.;.;.;.
Calamagrostis arundinacea;6;.;.;.;2;.;1;+;+;.;+;2;.;+;.;.;.;1;.;2;2;.;2;1;.;.
Campanula persicifolia;6;.;.;.;.;.;.;.;.;.;.;+;.;r;.;.;.;.;.;.;.;.;.;+;.;.
Campanula rotundifolia;0;.;.;.;.;.;+;.;+;.;.;.;.;.;.;+;.;1;.;+;+;.;.;+;.;.
Carex digitata;6;.;.;.;.;.;.;.;.;.;.;.;.;+;.;.;.;.;.;.;.;.;.;.;.;.
Carex muricata agg.;6;2;.;.;.;.;.;.;.;.;.;.;.;.;.;.;.;.;.;.;.;.;.;.;+;1
Carex sylvatica;6;.;.;.;.;.;.;.;.;.;.;1;.;.;.;.;.;.;.;.;+;.;.;.;.;.
Carlina acaulis;6;.;.;.;.;.;.;.;+;.;.;+;.;.;.;.;.;.;.;r;r;.;.;+;.;.
Carpinus betulus;0;.;.;.;.;.;.;.;.;.;.;.;.;.;.;.;.;.;+;.;.;.;.;.;.;.
Prunus cerasus;0;.;.;.;.;.;.;.;.;.;.;.;.;.;.;.;.;.;.;.;.;.;+;.;.;r
Ceratodon purpuraeus;9;.;.;.;.;+;.;.;2;+;.;r;2;2;1;+;2;.;.;.;.;2;.;2;.;2
Coronilla varia;6;.;.;.;.;.;.;+;.;.;.;+;.;.;.;.;.;.;.;+;.;.;.;+;.;.
Corylus avellana;0;.;.;.;.;.;.;.;.;.;.;.;.;.;.;.;.;.;.;.;2;.;.;r;.;.
Cotoneaster integerrimus;0;5;2;4;4;3;4;4;4;3;4;4;5;.;4;.;3;2;4;3;3;3;.;4;3;4
Crataegus monogyna;0;.;+;.;.;1;.;.;.;.;.;.;r;.;.;.;.;.;.;.;.;.;.;.;+;.
Dicranum scoparium;9;.;.;.;.;.;.;.;.;.;.;.;.;.;.;.;.;.;.;2;.;.;+;.;.;.
Digitalis grandiflora;0;1;.;.;.;.;.;.;r;.;.;+;+;.;.;.;.;.;.;+;+;.;.;+;1;.
Echium vulgare;6;.;.;.;.;.;.;.;.;.;.;r;.;.;.;.;.;.;.;.;.;.;.;.;.;.
Euonymus europaeus;0;.;2;.;.;+;.;.;.;.;.;.;2;.;.;.;.;.;.;.;.;.;.;.;2;.
Euphorbia cyparissias;6;.;.;.;.;.;.;.;.;.;.;.;.;+;.;+;.;.;.;.;.;.;+;.;.;.
Fagus sylvatica;0;.;.;.;.;.;.;2;.;.;.;.;.;.;.;.;.;.;.;.;r;.;.;.;.;.
Festuca ovina agg.;6;.;.;.;.;.;.;.;.;.;.;.;.;1;.;2;.;.;.;.;.;.;+;.;.;.
Festuca pallens;0;.;+;2;+;2;2;2;2;3;.;r;2;.;3;.;2;3;+;2;1;r;.;2;2;2
Festuca rubra;6;.;+;.;.;.;.;.;.;.;.;.;.;.;.;.;.;.;.;.;.;.;.;.;.;.
Fragaria moschata;6;.;.;.;.;.;.;.;.;.;.;.;.;+;.;.;.;.;.;.;.;.;.;.;.;.
Fragaria viridis;0;.;.;.;.;.;+;r;r;.;.;1;.;.;.;.;.;.;.;+;+;.;.;1;.;.
Fraxinus excelsior;0;.;3;.;.;2;.;.;.;.;.;r;.;.;.;.;.;.;.;.;.;.;+;.;.;.
Galeopsis ladanum;6;.;.;r;.;.;.;.;.;.;.;.;.;.;.;.;.;.;1;.;.;.;.;.;.;.
Galium mollugo agg.;6;.;.;.;.;.;.;.;.;.;.;.;.;+;.;.;.;.;.;.;.;.;.;.;.;.
Galium pumilum agg.;0;.;.;.;+;.;.;.;+;.;.;r;.;.;r;.;+;1;.;.;.;.;.;.;.;.
Genista tinctoria;6;.;.;.;.;.;.;.;.;+;.;.;.;+;1;.;r;.;.;.;.;.;.;.;.;.
Geranium robertianum;6;.;r;.;.;.;.;.;.;.;.;.;.;.;.;.;.;.;.;.;.;.;.;.;.;.
Hedera helix;6;.;.;.;.;.;.;.;.;.;.;.;r;.;.;.;.;.;.;.;.;.;.;.;.;.
Hedwigia ciliata;9;.;.;.;.;2;.;.;.;.;.;.;+;.;.;.;.;.;.;.;.;.;.;.;.;+
Hieracium bauhini;6;.;.;.;.;+;.;.;.;.;.;.;.;.;.;.;.;.;.;.;.;.;.;.;.;.
Hieracium lachenalii;6;.;.;.;.;.;.;.;.;.;.;+;.;.;.;.;.;.;.;.;r;.;.;r;+;.
Hieracium murorum;0;.;.;.;.;.;.;.;r;.;.;+;.;.;.;+;.;.;.;.;+;.;r;+;.;.
Hieracium pilosella;6;.;.;.;.;.;.;.;.;.;.;.;.;.;.;.;.;.;.;.;.;.;.;+;.;.
Hieracium sabaudum;6;.;.;.;.;.;.;.;.;.;.;.;.;.;.;.;.;.;.;.;.;.;.;.;+;.
Hieracium schmidtii;0;.;.;.;.;.;r;.;r;.;.;.;.;.;.;.;.;1;.;r;.;.;.;+;.;.
Hylotelephium maximum;0;.;1;.;1;3;1;+;+;r;.;.;1;+;+;.;+;1;+;1;+;.;.;1;.;+
Hypericum perforatum;6;.;+;.;.;.;.;.;.;r;.;+;.;.;+;.;1;.;.;+;.;.;.;+;.;.
Hypnum cupressiforme agg.;0;.;.;2;.;1;3;2;+;r;2;+;1;+;+;3;.;.;1;.;2;.;3;1;.;+
Inula conyza;6;.;.;.;.;.;.;1;.;.;.;+;.;.;.;.;.;.;.;r;.;.;.;.;.;.
Jovibarba sobolifera;6;.;.;.;1;.;.;+;.;.;.;r;.;1;.;.;.;2;.;+;r;.;.;+;.;.
Juniperus communis;0;.;.;.;.;.;.;.;.;.;.;.;.;2;.;2;.;.;.;.;.;.;3;.;.;.
Knautia arvensis;6;.;.;.;.;.;.;.;.;.;.;r;.;.;.;.;.;.;.;.;r;.;.;+;.;.
Leucanthemum vulgare;6;.;.;.;.;.;.;.;.;.;.;.;.;.;.;.;.;.;.;r;r;.;.;.;.;.
Lilium martagon;6;.;.;.;.;.;.;.;.;.;.;r;.;.;.;.;.;.;.;.;.;.;.;.;.;.
Lotus corniculatus;6;.;.;.;.;.;.;.;.;.;.;.;.;+;.;.;.;.;.;.;.;.;.;.;.;.
Luzula luzuloides;6;.;.;r;.;.;.;.;.;.;2;.;.;.;.;.;.;.;1;.;.;.;.;.;.;.
Lychnis viscaria;6;.;.;.;.;.;.;.;.;.;.;.;.;.;r;.;.;.;2;.;.;.;.;.;.;.
Malus sylvestris agg.;5;.;.;.;.;.;.;.;.;.;1;.;.;.;.;.;.;.;.;.;.;.;.;.;.;.
Melampyrum nemorosum;6;.;.;.;.;.;.;.;.;.;.;.;.;2;.;.;.;.;.;.;.;.;.;.;.;.
Melampyrum sylvaticum;6;.;.;.;.;.;.;.;.;.;.;+;.;.;.;.;.;.;.;.;.;.;.;.;.;.
Mercurialis perennis;6;.;+;.;.;.;r;.;.;.;.;1;.;.;.;.;.;.;.;.;2;.;.;.;.;r
Origanum vulgare;6;.;.;.;.;.;.;.;.;.;.;.;.;+;.;.;.;.;.;.;.;.;.;.;+;.
Pimpinella saxifraga;0;.;.;.;+;.;r;.;+;.;.;+;.;+;.;.;.;.;.;+;+;.;.;.;.;.
Pleurozium schreberi;9;.;.;.;.;.;.;.;.;.;.;+;.;.;.;.;.;.;.;2;.;.;.;.;.;.
Poa nemoralis;6;.;1;r;.;.;.;.;.;.;r;.;.;.;.;.;.;.;r;.;.;.;.;.;.;.
Polygonatum odoratum;0;.;.;.;3;.;.;.;.;.;.;+;.;1;.;+;.;.;.;+;.;+;.;.;.;r
Polypodium vulgare;6;.;.;+;.;.;.;.;.;.;2;.;.;.;.;.;.;.;1;.;.;.;.;.;.;.
Polytrichastrum formosum;9;.;.;.;.;.;.;.;.;.;.;.;.;.;.;.;.;.;.;.;.;.;1;.;.;.
Polytrichum piliferum;0;.;.;.;.;.;.;.;.;.;.;.;.;.;.;.;.;.;.;.;.;.;.;1;.;.
Populus tremula;0;.;.;.;.;.;.;.;.;1;.;.;.;.;.;.;2;.;.;.;.;.;.;.;.;.
Potentilla argentea;6;.;+;.;.;1;.;.;.;.;.;.;.;.;.;.;.;.;.;.;.;.;.;.;+;.
Potentilla verna;6;.;.;.;.;.;.;.;.;.;.;.;.;.;r;.;.;.;.;.;.;.;.;.;.;.
Prunus spinosa;0;.;.;.;.;.;.;.;.;.;.;.;+;.;.;.;.;.;.;.;.;.;.;.;2;.
Quercus petraea;0;.;.;.;.;.;.;.;.;.;2;.;.;.;+;.;2;.;r;.;.;.;r;.;+;.
Rosa canina agg.;0;1;.;.;+;.;2;.;.;.;+;r;.;.;.;.;.;.;.;.;1;.;.;+;2;.
Rosa dumalis;5;.;3;.;.;1;.;.;.;.;.;.;+;.;.;.;.;.;.;.;.;.;.;.;.;+
Rubus idaeus;0;.;.;.;.;.;r;.;.;.;.;.;.;.;.;.;.;.;+;r;.;.;.;.;.;+
Rumex acetosella s.lat.;6;.;.;.;.;1;.;.;.;.;.;.;.;.;.;.;.;.;.;.;.;.;.;.;.;.
Sedum acre;6;.;.;.;.;.;.;.;.;.;.;.;.;r;.;.;.;.;.;.;.;.;.;.;.;.
Sedum album;0;.;.;.;.;.;1;2;2;.;.;+;.;.;.;.;.;.;.;.;1;.;.;r;.;.
Senecio ovatus;6;.;.;.;.;.;.;.;.;.;.;.;.;.;.;.;.;.;.;.;r;.;.;.;.;.
Seseli libanotis;6;.;.;.;.;.;.;.;.;.;.;.;.;1;.;.;.;.;.;.;.;.;.;.;.;.
Silene nutans;6;2;.;.;.;+;.;.;.;+;.;.;+;+;+;.;1;.;.;.;.;1;.;.;1;1
Silene vulgaris;6;.;r;.;.;.;.;+;.;.;.;r;.;.;.;.;.;.;.;+;.;.;.;+;.;.
Solidago virgaurea;6;.;.;.;.;.;.;.;.;.;.;+;.;.;.;.;.;.;.;.;.;.;.;.;.;.
Sorbus aucuparia;0;.;.;.;.;.;2;.;.;.;.;r;+;.;.;.;.;.;.;.;2;2;r;.;+;.
Stellaria media;6;.;r;.;.;r;.;.;.;.;.;.;.;.;.;.;.;.;.;.;.;.;.;.;.;.
Taraxacum sect. Ruderalia;6;.;r;.;.;r;.;r;.;.;.;.;.;.;.;.;.;.;.;.;r;.;.;.;.;.
Thymus pulegioides;6;.;.;.;.;.;+;.;.;.;.;+;.;.;.;.;.;.;.;1;+;.;.;1;.;.
Tilia cordata;0;.;.;.;.;.;.;.;.;.;.;r;.;.;.;.;.;.;.;.;.;.;.;.;.;.
Ulmus glabra;0;.;.;.;.;.;.;.;.;.;.;r;.;.;.;.;.;.;.;r;.;.;.;.;.;.
Vaccinium myrtillus;6;.;.;.;.;.;.;.;.;.;.;.;.;.;.;.;.;.;.;+;.;.;.;.;.;.
Verbascum thapsus;6;.;.;.;.;.;.;.;.;.;.;.;.;.;.;.;.;.;.;.;.;.;.;.;+;.
Vincetoxicum hirundinaria;0;1;1;.;1;r;+;1;+;+;.;1;r;.;+;1;+;1;.;+;1;.;+;.;+;+
Viola collina;0;.;.;.;.;.;+;+;+;.;.;1;.;.;.;.;.;.;.;.;+;.;.;+;.;.
Viola hirta;0;.;.;.;.;.;.;.;.;.;.;.;.;r;.;.;.;.;.;.;.;.;.;.;.;.
Viola riviniana;6;.;.;.;.;.;.;.;.;.;.;.;.;.;.;.;.;.;.;.;.;.;+;.;.;.


Table head:

Releve number;Country code;Nr. table in publ.;Nr. relev� in table;Author code;Date (year/month/day);Relev� area (m2);Altitude (m);Aspect (degrees);Slope (degrees);Cover tree layer (%);Cover shrub layer (%);Cover herb layer (%);Cover moss layer (%);Remarks;deg_lon;deg_lat;Name
 151;PL;;;1;19900502;25;500;180;;;90;10;;Ostrzyca Probosczowicka;15.762999;51.055706;JC
 3353;PL;;;3;20140914;16;500;180;2;;90;15;;Ostrzyca Probosczowicka;15.762910;51.055980;JC
 3190;PL;;;3;20140708;10;305;180;80;;60;10;20;Bardzkie Mts, Podtynie Monitoring IOP 40A0 tr1 rel2;16.676370;50.489010;JC
 916;PL;;;1;19940621;2;670;180;2;;80;70;;Kamienne Mts., Kruczy Kamien Reserve;16.008860;50.687940;JC
 3354;PL;;;3;20140914;20;490;180;45;;60;60;20;Ostrzyca Probosczowicka;15.762910;51.055980;JC
 3250;PL;;;3;20140813;8;590;225;50;;60;30;30;Kamienne Mts, Kruczy Kamien, mon. 40A0, tr 1, rel. 3;16.008940;50.687890;JC
 3251;PL;;;3;20140813;10;590;225;40;;80;40;20;Kamienne Mts, Kruczy Kamien, 40A0 tr 2 rel. 1;16.009070;50.687770;JC
 3254;PL;;;3;20140813;15;540;180;80;;50;40;10;Kamienne Mts, Kruczy Kamien, 40A0 tr 2 rel. 4;16.009100;50.687560;JC
 3193;PL;;;3;20140708;6;310;203;20;;50;40;1;Bardzkie Mts, Podtynie Monitoring IOP 40A0 tr2 rel2;16.676130;50.490280;JC
 3189;PL;;;3;20140708;16;305;180;10;;90;40;10;Bardzkie Mts, Podtynie Monitoring IOP 40A0 tr1 rel1;16.676550;50.489040;JC
 3253;PL;;;3;20140813;12;570;225;45;;70;40;1;Kamienne Mts, Kruczy Kamien, 40A0 tr 2 rel. 3;16.009140;50.687620;JC
 3356;PL;;;3;20140914;10;490;180;40;;80;20;10;Ostrzyca Probosczowicka;15.762910;51.055980;JC
 3315;PL;;;3;20140904;6;320;180;45;;30;50;10;Kaczawskie Foothils;16.105520;50.983010;JC
 3194;PL;;;3;20140708;4;310;248;40;;50;40;20;Bardzkie Mts, Podtynie Monitoring IOP 40A0 tr2 rel3;16.676110;50.490220;JC
 3232;PL;;;3;20140805;2;360;180;90;;10;5;50;Kaczawskie Foothils, ALP Jawor 40A0 rel. 167;16.038330;50.982120;JC
 3192;PL;;;3;20140708;4;310;203;20;;60;30;10;Bardzkie Mts, Podtynie Monitoring IOP 40A0 tr2 rel1;16.676150;50.490310;JC
 913;PL;;;1;19940621;4;670;180;;;20;80;;Kamienne Mts., Kruczy Kamien Reserve;16.009060;50.688100;JC
 3191;PL;;;3;20140708;12;300;180;40;;60;40;5;Bardzkie Mts, Podtynie Monitoring IOP 40A0 tr1 rel3;16.676280;50.489410;JC
 3249;PL;;;3;20140813;12;570;225;40;;50;40;20;Kamienne Mts, Kruczy Kamien, mon. 40A0, tr 1, rel. 2;16.008700;50.687840;JC
 3252;PL;;;3;20140813;20;580;225;70;;80;50;10;Kamienne Mts, Kruczy Kamien, 40A0 tr 2 rel. 2;16.009180;50.687700;JC
 3276;PL;;;3;20140828;4;400;203;30;;50;20;20;Bardzkie Mts, Lisiura Mt near Bardo, 40A0;16.735260;50.511080;JC
 3235;PL;;;3;20140805;4;375;248;80;;40;10;30;Kaczawskie Foothils, ALP Jawor 40A0 rel. 170;16.035750;50.983320;JC
 3248;PL;;;3;20140813;15;550;180;45;;560;30;10;Kamienne Mts, Kruczy Kamien, mon. 40A0, tr 1, rel. 1;16.008610;50.687640;JC
 17;PL;;;1;19890626;25;500;180;40;;70;20;;Ostrzyca Probosczowicka;15.763290;51.055920;JC
 3355;PL;;;3;20140914;8;490;;;;60;20;20;Ostrzyca Probosczowicka;15.762910;51.055980;JC
